# Supplementary material for: Use of Untargeted Liquid Chromatography–Mass Spectrometry Metabolome To Discriminate Italian Monovarietal Red Wines, Produced in Their Different Terroirs
Source: J Agric Food Chem. 2020 Apr 9;68(47):13353–66. doi: 10.1021/acs.jafc.0c00879 (PMC7997580; doi:10.1021/acs.jafc.0c00879)
Supplement: Supplementary file 1 — jf0c00879_si_001.xlsx [file jf0c00879_si_001.xlsx]

## Sheet: Table S1
Supplementary Table S1. Wine meta information and basic oenological analysis
Code	Wine	Variety	Region	Vintage	Wine alcohol [percentage by volume]	Wine reducing sugars [g/L]	Wine pH	Titratable acidity [g tartaric acid/L]	Volatile acidity [g acetic acid/L]	Malic acid [g/L]	Lactic acid [g/L]	Tartaric acid [g/L]	Dry total extract [g/L]	Glycerol [g/L]
SAT1601	Sangiovese Toscana	Sangiovese	Tuscany	2016	14.27	1.6	3.51	5.21	0.3	0.64	0.47	2.78	27.9	9.48
SAT1602	Sangiovese Toscana	Sangiovese	Tuscany	2016	13.29	1.6	3.41	5.39	0.33	0.17	0.55	3.05	28.2	8.24
SAT1603	Sangiovese Toscana	Sangiovese	Tuscany	2016	12.53	2	3.41	5.22	0.33	0.22	0.53	3.09	27.2	7.81
SAT1604	Sangiovese Toscana	Sangiovese	Tuscany	2016	11.97	1.7	3.37	5.46	0.22	0.29	0.52	3.49	27.7	7.94
SAT1605	Sangiovese Toscana	Sangiovese	Tuscany	2016	13.62	2	3.55	4.94	0.39	0.27	0.64	2.37	28.4	9.25
SAT1606	Sangiovese Toscana	Sangiovese	Tuscany	2016	15.16	1.8	3.65	4.65	0.36	0.2	0.72	2.47	27.4	9.55
SAT1607	Sangiovese Toscana	Sangiovese	Tuscany	2016	12.92	1.9	3.68	5.1	0.34	0.11	1.15	2.63	31.1	10.22
SAR1601	Sangiovese Romagna	Sangiovese	Romagna	2016	13.45	1.6	3.62	4.42	0.33	0.26	0.87	2.8	26.7	8.4
SAR1602	Sangiovese Romagna	Sangiovese	Romagna	2016	15.72	1.6	3.65	5.55	0.47	0.77	0.99	2.34	30.3	10.14
SAR1603	Sangiovese Romagna	Sangiovese	Romagna	2016	13.39	1.2	3.48	5.52	0.46	0.05	1.45	2.85	26.1	8.31
SAR1604	Sangiovese Romagna	Sangiovese	Romagna	2016	14.29	1.6	3.44	5.62	0.6	0.16	1.25	2.96	25.8	8.71
SAR1605	Sangiovese Romagna	Sangiovese	Romagna	2016	14.47	2.3	3.64	5.14	0.69	0.13	1.2	2.36	28	9.1
SAR1606	Sangiovese Romagna	Sangiovese	Romagna	2016	13.22	1.5	3.48	5	0.55	0.33	1.42	2.5	25.9	9.63
SAR1607	Sangiovese Romagna	Sangiovese	Romagna	2016	14.13	1.6	3.58	5.06	0.21	0.26	1.04	2.21	27.8	9.64
SAR1608	Sangiovese Romagna	Sangiovese	Romagna	2016	13.78	1.4	3.66	5.11	0.57	0.12	1.39	2.79	27	8.77
SAR1609	Sangiovese Romagna	Sangiovese	Romagna	2016	14.56	1.7	3.66	6.63	0.36	1.96	0.18	2.26	34.3	11.11
SAR1610	Sangiovese Romagna	Sangiovese	Romagna	2016	13.89	1.6	3.75	4.95	0.59	0.25	1.117	2.12	30.3	9.66
SAR1611	Sangiovese Romagna	Sangiovese	Romagna	2016	13.17	1.9	3.53	5.82	0.36	0.82	0.85	2.78	28.9	8.15
SAR1612	Sangiovese Romagna	Sangiovese	Romagna	2016	14.67	3	3.51	5.03	0.63	0.12	0.72	2.68	26.6	8.91
NEB1601	Nebbiolo	Nebbiolo	Piemont	2016	14.97	1.6	3.5	5.69	0.64	1.09	0.38	2.37	27	9.34
NEB1602	Nebbiolo	Nebbiolo	Piemont	2016	14.65	2.2	3.48	5.83	0.66	1.4	0.45	2.42	26.9	9.08
NEB1603	Nebbiolo	Nebbiolo	Piemont	2016	14.79	1.8	3.5	5.28	0.51	0.28	0.62	2.39	28.8	10.41
NEB1604	Nebbiolo	Nebbiolo	Piemont	2016	15	1.5	3.65	4.55	0.65	0.85	0.76	1.72	24.1	10.62
NEB1605	Nebbiolo	Nebbiolo	Piemont	2016	14.21	1.3	3.51	6.2	0.68	0.27	1.29	2.6	28.2	10.62
NEB1606	Nebbiolo	Nebbiolo	Piemont	2016	14.43	1.3	3.6	5.63	0.61	0.21	1.5	1.56	27.6	10.56
NEB1607	Nebbiolo	Nebbiolo	Piemont	2016	14.93	1.8	3.64	5.07	0.61	0.18	0.97	2.38	28.8	9.9
NEB1608	Nebbiolo	Nebbiolo	Piemont	2016	14.94	1.9	3.61	4.87	0.75	0.2	0.9	2.37	27.5	8.89
NEB1609	Nebbiolo	Nebbiolo	Piemont	2016	14.58	1.5	3.55	6.02	0.71	0	1.67	2.45	29.1	10.61
NEB1610	Nebbiolo	Nebbiolo	Piemont	2016	15.12	2	3.51	6	0.59	0.35	1.02	2.46	30.8	10.32
NEB1611	Nebbiolo	Nebbiolo	Piemont	2016	14.43	1.5	3.62	5.35	0.58	0.19	1.07	2.2	29.7	10.1
AGL1601	Aglianico	Aglianico	Campania	2016	14.07	1.6	3.25	9.04	0.43	2.91	0	3.34	34.7	10.47
AGL1602	Aglianico	Aglianico	Campania	2016	13.28	1.4	3.5	7.15	0.43	2.22	0.25	2.23	32.8	10.48
AGL1603	Aglianico	Aglianico	Campania	2016	13.78	1.5	3.3	7.99	0.43	2.31	0.38	2.38	30.6	11.33
AGL1604	Aglianico	Aglianico	Campania	2016	13.67	1.8	3.55	6.55	0.44	0.84	0.93	2.53	36.3	12.93
AGL1605	Aglianico	Aglianico	Campania	2016	12.52	2.6	3.31	6.49	0.6	0	1.57	2.87	38.3	8.46
AGL1606	Aglianico	Aglianico	Campania	2016	13.74	7.3	3.76	6.61	0.67	0.43	1.76	3.06	46.6	11.03
AGL1607	Aglianico	Aglianico	Campania	2016	14.59	4.3	3.25	8.12	0.43	1.72	0.44	2.88	36	12.14
AGL1608	Aglianico	Aglianico	Campania	2016	14.43	2.2	3.41	6.65	0.49	0.15	1.22	2.69	32.5	11.08
AGL1609	Aglianico	Aglianico	Campania	2016	12.57	2	3.33	7.13	0.51	0	1.86	3.03	31.4	12.2
AGL1610	Aglianico	Aglianico	Campania	2016	14.55	2.8	3.42	6.7	0.57	0.92	0.27	3.36	35.5	9.67
NER1601	Nerello Mascalese	Nerello Mascalese	Sicily	2016	13.71	1	3.87	4.58	0.38	0.67	1.67	1.8	30.2	9.99
NER1602	Nerello Mascalese	Nerello Mascalese	Sicily	2016	12.03	1	3.61	5.01	0.45	0.39	1.67	2.02	25.5	8.3
NER1603	Nerello Mascalese	Nerello Mascalese	Sicily	2016	13.38	1.2	3.48	6.43	0.32	2.45	0.11	2.37	28.4	8.66
PRI1601	Primitivo	Primitivo	Puglia	2016	14.76	3.3	3.52	6.69	0.52	0.31	1.06	2.65	39.5	13.56
PRI1602	Primitivo	Primitivo	Puglia	2016	16.1	4.5	3.47	8.59	0.47	1.9	0.15	3.12	51.1	16.59
PRI1603	Primitivo	Primitivo	Puglia	2016	16.62	3.8	3.58	6.49	0.78	0.35	0.89	2.75	41.5	13.09
PRI1604	Primitivo	Primitivo	Puglia	2016	16.16	2.6	3.37	6.7	0.31	0.31	0.87	2.88	35.4	11.3
PRI1605	Primitivo	Primitivo	Puglia	2016	14.31	2.6	3.51	6.21	0.44	0.64	0.63	2.63	36.6	11.26
PRI1606	Primitivo	Primitivo	Puglia	2016	14.34	4.3	3.48	7.06	0.49	0.37	0.98	2.41	41.1	12.82
PRI1607	Primitivo	Primitivo	Puglia	2016	14.04	7.6	3.25	9.43	0.91	1.21	0.81	3.62	52.8	12.39
PRI1608	Primitivo	Primitivo	Puglia	2016	16.34	3.3	3.51	6.01	0.43	0.42	0.63	2.51	35.8	11.53
PRI1609	Primitivo	Primitivo	Puglia	2016	15.84	20.1	3.45	6.7	0.45	1.16	0	2.49	40.7	12.84
PRI1610	Primitivo	Primitivo	Puglia	2016	15.05	3.2	3.49	5.98	0.43	0.29	0.68	2.47	34.3	10.98
PRI1611	Primitivo	Primitivo	Puglia	2016	16.14	3.8	3.47	7.1	0.47	1.55	0	2.67	40	13.18
RAB1601	Raboso Piave	Raboso Piave	Veneto	2016	13.82	3	3.33	6.46	0.49	0.15	1.54	3.15	32.7	8.35
RAB1603	Raboso Piave	Raboso Piave	Veneto	2016	13.31	1.7	3.32	6.37	0.51	0.1	1.64	2.86	27.7	8.26
RAB1605	Raboso Piave	Raboso Piave	Veneto	2016	13.76	5.8	3.39	8.46	0.47	2.72	0.18	3.03	43.8	10.9
RAB1607	Raboso Piave	Raboso Piave	Veneto	2016	11.98	1.9	3.21	7.52	0.35	1.39	1.15	3.11	27.4	6.55
RAB1609	Raboso Piave	Raboso Piave	Veneto	2016	12.46	3.2	3.16	8.04	0.39	2.57	0	3.29	33.9	8.1
RAB1611	Raboso Piave	Raboso Piave	Veneto	2016	12.41	4.7	3.07	9.99	0.38	3.06	0.4	3.12	37.2	9.89
RAB1613	Raboso Piave	Raboso Piave	Veneto	2016	12.45	1.9	3.13	7.42	0.47	0.87	1.24	0.47	29.4	7.81
RAB1615	Raboso Piave	Raboso Piave	Veneto	2016	13.6	3.4	3.19	10.01	0.41	3.88	0	3.27	40.4	9.47
RAB1617	Raboso Piave	Raboso Piave	Veneto	2016	13	2.5	3.39	5.98	0.37	0.09	1.75	2.68	29.4	7.48
RAB1619	Raboso Piave	Raboso Piave	Veneto	2016	14.08	2.6	3.28	7.02	0.57	0	1.88	3.27	30.5	8.33
CAN1601	Cannonau	Cannonau	Sardegna	2016	13.92	2.9	3.32	6.08	0.43	0.06	0.48	3.54	29.5	9.43
CAN1602	Cannonau	Cannonau	Sardegna	2016	14.4	1.8	3.69	4.29	0.43	0.36	0.72	1.91	27.3	9.59
CAN1603	Cannonau	Cannonau	Sardegna	2016	14.81	1.7	3.4	6.26	0.4	0.94	0.02	3.47	39.8	10.12
CAN1604	Cannonau	Cannonau	Sardegna	2016	13.64	2.4	3.56	4.42	0.43	0.1	0.83	2.09	26.4	9.67
CAN1605	Cannonau	Cannonau	Sardegna	2016	14.29	3.4	3.55	5.13	0.43	0.24	1.04	1.97	26.2	8.94
CAN1606	Cannonau	Cannonau	Sardegna	2016	15.47	2.2	3.98	3.99	0.54	0.39	1.19	1.33	29.6	11.32
CAN1607	Cannonau	Cannonau	Sardegna	2016	14.91	1.7	3.74	4.34	0.55	0.14	0.73	2.22	27.6	10.74
CAN1608	Cannonau	Cannonau	Sardegna	2016	15.23	1.3	3.62	4.7	0.43	0.21	0.61	2.44	27.2	10.89
CAN1609	Cannonau	Cannonau	Sardegna	2016	15.79	2.1	3.67	4.62	0.6	0.17	0.61	1.97	28.5	11.32
TER1612	Teroldego	Teroldego	Trentino	2016	12.91	1.1	4.1	4.29	0.37	0.56	1.89	1.03	33.4	10.61
TER1613	Teroldego	Teroldego	Trentino	2016	13.62	2	3.77	5.91	0.46	0.5	2.11	1.61	32.4	10.5
TER1614	Teroldego	Teroldego	Trentino	2016	13.56	1.9	3.87	4.85	0.46	0.57	1.8	1.79	30.5	9.03
TER1615	Teroldego	Teroldego	Trentino	2016	13.45	2	3.74	5.3	0.34	0.14	1.81	1.93	32.5	9.83
TER1616	Teroldego	Teroldego	Trentino	2016	13.13	2.3	3.8	5.1	0.36	0.29	2.1	1.6	30	9.21
TER1617	Teroldego	Teroldego	Trentino	2016	12.64	1.8	3.8	4.87	0.51	0.19	2.06	1.78	28	8.38
TER1618	Teroldego	Teroldego	Trentino	2016	13.85	1.9	3.84	4.88	0.36	0.21	1.94	1.91	32	9.86
TER1619	Teroldego	Teroldego	Trentino	2016	13.25	2	3.95	5	0.53	0.55	2.11	1.59	32	9.17
TER1620	Teroldego	Teroldego	Trentino	2016	13.74	2.2	3.78	5.07	0.51	0.26	1.89	2.01	32.2	8.99
TER1621	Teroldego	Teroldego	Trentino	2016	12.99	2	3.93	4.86	0.5	0.28	2.63	1.76	31.6	8.89
TER1622	Teroldego	Teroldego	Trentino	2016	13.06	1.6	3.52	6.21	0.48	0	2.52	2.32	31.6	9.07
SAG1611	Sagrantino	Sagrantino	Umbria	2016	14.63	1.4	3.85	4.51	0.7	0.28	1.29	2.18	29.6	10.24
SAG1612	Sagrantino	Sagrantino	Umbria	2016	15.57	2.2	3.85	4.68	0.75	0.04	1.17	2.08	35.1	10.92
SAG1613	Sagrantino	Sagrantino	Umbria	2016	13.78	3.1	3.82	4.69	0.75	0.17	1.11	2.41	37	8.7
SAG1614	Sagrantino	Sagrantino	Umbria	2016	15.02	1.4	3.67	5.35	0.67	0.12	1.28	2.21	31.5	11.49
SAG1615	Sagrantino	Sagrantino	Umbria	2016	15.62	1.4	3.7	5.05	0.74	0.15	1.21	2.3	32.1	10.73
SAG1616	Sagrantino	Sagrantino	Umbria	2016	16.13	4.5	3.79	4.37	0.76	0.06	0.74	1.94	37.2	11.22
SAG1617	Sagrantino	Sagrantino	Umbria	2016	14.77	2.8	3.54	5.49	0.75	0	1.37	2.57	33.5	9.98
SAG1618	Sagrantino	Sagrantino	Umbria	2016	13.7	2	3.83	4.91	0.56	0.2	1.79	2.02	32.4	9.96
SAG1619	Sagrantino	Sagrantino	Umbria	2016	14.93	2	3.42	7.55	0.66	2.13	0.1	2.97	34.7	10.57
SAG1620	Sagrantino	Sagrantino	Umbria	2016	14.82	4.3	3.77	4.59	0.91	0.27	1.36	2.07	33.5	9.53
MON1601	Montepulciano	Montepulciano	Abruzzo	2016	12.22	1.9	3.6	5.17	0.56	0.17	1.39	2.42	28.7	8.39
MON1602	Montepulciano	Montepulciano	Abruzzo	2016	11.79	1.6	3.41	5.37	0.69	0.05	1.63	2.67	25.1	7.22
MON1603	Montepulciano	Montepulciano	Abruzzo	2016	14.57	3	3.65	5.72	0.33	0	1.77	2.3	35.1	10.02
MON1604	Montepulciano	Montepulciano	Abruzzo	2016	14.25	3	3.65	5.37	0.38	0.14	1.39	2.71	32.8	9.75
MON1605	Montepulciano	Montepulciano	Abruzzo	2016	14.24	2.7	3.66	5.41	0.36	0	1.29	2.62	32.7	9.88
MON1606	Montepulciano	Montepulciano	Abruzzo	2016	12.63	2.8	3.58	4.41	0.26	0.25	1.49	2.02	33.1	10.32
MON1607	Montepulciano	Montepulciano	Abruzzo	2016	13.19	2.9	3.46	5.6	0.49	0	1.6	2.67	29.7	7.95
MON1608	Montepulciano	Montepulciano	Abruzzo	2016	11.82	3.4	3.53	6.02	0.46	0.26	1.04	2.73	37.9	10.05
MON1609	Montepulciano	Montepulciano	Abruzzo	2016	11.97	1.2	3.66	5.21	0.48	0.13	1.48	2.26	29.5	8.93
COR1601	Corvina	Corvina	Veneto	2016	11.62	2.2	3.56	4.15	0.44	0.22	1.59	1.67	21.9	5.81
COR1602	Corvina	Corvina	Veneto	2016	11.87	1.7	3.43	4.84	0.41	0.13	0.95	2.44	22.3	8.09
COR1603	Corvina	Corvina	Veneto	2016	12.52	2	3.48	5.13	0.64	0.23	0.88	2.29	26.7	6.91
COR1604	Corvina	Corvina	Veneto	2016	11.62	2	3.58	4.34	0.44	0.34	1.49	1.96	22.5	6.77
COR1605	Corvina	Corvina	Veneto	2016	11.42	1.8	3.23	6.15	0.34	0.35	1.53	2.06	23	7.28
COR1606	Corvina	Corvina	Veneto	2016	13.34	2.7	3.55	5.31	0.59	0	1.52	1.8	29.3	8.68
COR1607	Corvina	Corvina	Veneto	2016	12.36	2.3	3.47	5.6	0.84	0.3	1.57	2.13	24.8	7.33
