# Supplementary material for: Use of Untargeted Liquid Chromatography–Mass Spectrometry Metabolome To Discriminate Italian Monovarietal Red Wines, Produced in Their Different Terroirs
Source: J Agric Food Chem. 2020 Apr 9;68(47):13353–66. doi: 10.1021/acs.jafc.0c00879 (PMC7997580; doi:10.1021/acs.jafc.0c00879)
Supplement: Supplementary file 2 — jf0c00879_si_002.xlsx [file jf0c00879_si_002.xlsx]

## Sheet: Table S1
Table S2. Putative markers list for the analysis in ESI-; including information about the annotation, annotation level, statistical data and the group(s) of wines that were markers.
Compound	m/z	Retention time (min)	Annotation	ppm	Isotopic similarity	Annotation level*	Anova (p)	Max Fold Change	Aglianico	Canonnau	Corvina	Nebbiolo	Montepulciano	Raboso	Primitivo	Sagrantino	Sangiovese	Teroldego	Sum
1,10_243,9473n	242.94	1.10067					2.64e-09	2.36276							x				1
1,13_145,0979m/z	145.098	1.12865	lysine	-2.6	93.89	1	0.00645741	2.96157							x				1
1,14_302,8394m/z	302.839	1.14265					6.61e-11	2.10723							x				1
1,14_304,8370m/z	304.837	1.14265					0.00103587	2.04697						x	x				2
1,14_386,8018m/z	386.802	1.14265					0.000541728	2.98676							x				1
1,14_470,7630m/z	470.763	1.14265					1.11e-05	5.02931							x				1
1,14_476,7193m/z	476.719	1.14265					8.72e-14	2.07088							x				1
1,23_369,0685m/z	369.068	1.23233	glucopyranuronosyl-glucopyranuronosyl	2.75	94.14	3	0.00714287	4.32053				x			x		x		3
1,25_421,0730m/z	421.073	1.24632					8.22e-05	5.93753				x			x				2
1,27_276,1320n	257.114	1.27432					5.22e-05	3.19982						x	x			x	3
1,27_300,0485m/z	300.049	1.27432	N-acetyl-glucosamine Phospate	-1.64	92.18	3	4.74e-05	1159.69				x			x				2
1,29_367,0655m/z	367.065	1.2883					0.000634763	2.38271	x						x				2
1,30_425,0339m/z	425.034	1.3023					3.65e-05	3.20771							x				1
1,32_196,0577n	195.051	1.3163	gluconic/galacturonic	-2.95	98.09	3	0.00354492	2.10112				x			x	x		x	4
1,33_165,0401m/z	165.04	1.33038	pentose	-2.22	95.06	3	5.55e-05	2.51006	x						x			x	3
1,33_237,0613m/z	237.061	1.33038					8.1e-09	3.07885					x		x				2
1,36_495,1111m/z	495.111	1.36398					0.00688888	3.02266					x		x				2
1,38_250,0557m/z	250.056	1.37798					0	54.7025							x				1
1,38_250,0557m/z	250.056	1.37798					0.003103	Infinity				x							1
1,39_136,0355n	135.029	1.39198	theonic acid	4	92.01	3	7.2e-12	5.49237					x		x		x		3
1,39_341,0723m/z	341.072	1.39198					0.00228035	2.10003							x			x	2
1,42_227,9363m/z	227.936	1.41997					1.53e-11	2.99169							x				1
1,43_306,0144m/z	306.014	1.43397					7.42e-09	3.54173							x				1
1,43_307,0111m/z	307.011	1.43397					1.12e-08	2.31532							x				1
1,45_383,1155m/z	383.116	1.44805					0.00117097	5.28891						x	x			x	3
1,58_329,0116m/z	329.012	1.57973					1.63e-06	14.4543							x		x		2
1,58_565,0479m/z	565.048	1.57973					0.00845056	2.48568							x			x	2
1,59_423,0086m/z	423.009	1.59373					7.83e-09	5.95179							x				1
1,62_327,0919m/z	327.092	1.62172					7.31e-06	3.44173						x	x		x		3
1,62_357,1030m/z	357.103	1.62172					0.000211974	2.73375				x	x		x				3
1,64_325,0342m/z	325.034	1.63572					0.00909918	8.64439						x	x		x		3
1,66_563,0706m/z	563.071	1.6637					0.0013187	5.07488		x		x		x	x				4
1,78_549,1661m/z	549.166	1.78137					0.00267193	4.38525	x						x				2
1,78_683,2255m/z	683.225	1.78137					0.000460027	3.74813							x				1
1,80_304,1155m/z	304.116	1.79537					0.0002883	11.2413					x		x		x		3
1,87_223,0458m/z	223.046	1.86535					2.09e-08	4.67093							x			x	2
1,88_943,2812m/z	943.281	1.87933					0.00116001	2.68871				x			x				2
1,96_503,1610m/z	503.161	1.95503	trisaccharide (3 hexoses)	2	89.02	3	0.000934437	8.31192	x					x	x		x		4
2,00_323,0977m/z	323.098	1.99702					0.00377876	2.23854							x			x	2
2,03_176,9861m/z	176.986	2.02502					0.00157479	3.38853				x	x	x	x				4
2,04_112,0512n	93.0333	2.039					1.06e-10	4.2059							x		x	x	3
2,04_192,0631n	173.045	2.039	shikimic acid	-1.49	94.8	1	2.76e-14	4.14568							x		x	x	3
2,05_487,1660m/z	487.166	2.053	trisaccharide (2 hexoses and 1 pentose)	-1.84	88.75	3	0.000117915	4.29207				x		x	x			x	4
2,13_511,1426m/z	511.143	2.12868	trisaccharide (3 hexoses)	-1.55	90.5	3	0.000500235	3.07221	x						x				2
2,16_276,0962n	311.062	2.15667					2.57e-06	5.66158							x		x		2
2,17_349,0408m/z	349.041	2.17067					0.00269665	20.5374		x		x			x			x	4
2,20_323,0280m/z	323.028	2.19875					2.04e-13	78.8128							x				1
2,23_323,0977m/z	323.098	2.22675	lactose - H2O	-2.07	88.45	3	4.39e-06	7.74232	x	x				x	x			x	5
2,27_290,0881m/z	290.088	2.26873					0.000231758	47.213				x			x		x		3
2,30_231,0988m/z	231.099	2.30242					0.00014746	3.3284				x			x				2
2,30_271,9902m/z	271.99	2.30242					0.000451262	7.1128							x		x		2
2,32_171,9465m/z	171.946	2.31642					0.00303716	2.0204	x						x			x	3
2,32_187,9780m/z	187.978	2.31642					1.14e-05	2.15927							x			x	2
2,32_231,9676m/z	231.968	2.31642					0.000222204	2.04828							x			x	2
2,33_155,9520m/z	155.952	2.33042					1.61e-09	2.11125							x				1
2,36_563,0702m/z	563.07	2.3584					0.00217316	7.6492		x		x		x	x				4
2,39_358,0375m/z	358.038	2.3864					8.97e-07	7.80695				x	x		x				3
2,43_383,1188m/z	383.119	2.42838	acetyl dihexose	-1.85	89.44	3	1.28e-08	3.97443							x	x			2
2,44_173,0087m/z	173.009	2.44238	dehydroascorbic acid	-2.76	93.31	3	0.000146453	2.57788							x				1
2,44_353,0723m/z	353.072	2.44238					0.000140513	2.25028							x				1
2,46_337,0771m/z	337.077	2.45637					1.28e-11	2.36475						x	x				2
2,46_601,1260m/z	601.126	2.45637					0.000564927	4.79589							x				1
2,46_721,2048m/z	721.205	2.45637					5.38e-05	22.6215		x					x	x		x	4
2,46_1211,4022m/z	1211.4	2.45637					0.00419829	2.00989		x					x				2
2,49_359,9785m/z	359.979	2.49007					0.000221447	3.32634							x			x	2
2,60_369,1398m/z	369.14	2.60203	amylose	-1.26	89.44	3	1.79e-07	9.2108							x				1
2,80_391,0312m/z	391.031	2.80377					2.48e-05	9.66537						x	x			x	3
2,82_87,0072m/z	87.0072	2.81775					0.000128953	5.76946							x	x		x	3
2,82_170,0038m/z	170.004	2.81775					0.000214365	5.97115						x	x	x		x	4
2,82_301,9729m/z	301.973	2.81775					7.16e-06	13.0043						x	x	x		x	4
3,01_133,0501m/z	133.05	3.00542					1.71e-08	2.35308							x				1
3,01_203,0193m/z	203.019	3.00542	oxaloglutaric acid	-2.14	94.26	3	1.27e-06	2.23536						x	x			x	3
3,02_337,0770m/z	337.077	3.01942					5.91e-08	5.69279						x	x				2
3,14_170,0039m/z	170.004	3.1371					1.82e-05	42.0993						x	x	x		x	4
3,15_173,0087m/z	173.009	3.15108	aconitic acid	-2.52	93.8	3	7.32e-06	40.3129						x	x	x		x	4
3,19_332,0197m/z	332.02	3.19308					0.00395994	2.69				x		x	x	x			4
3,44_221,0665m/z	221.067	3.44242	ethyl glucuronide	-0.69	93.48	1	7.89e-05	3.39132						x	x			x	3
3,46_237,0618m/z	237.062	3.45642					1.08e-05	25.1646				x	x		x		x		4
3,50_289,0909m/z	289.091	3.4984					5.1e-13	2.95226							x				1
3,51_320,0197m/z	320.02	3.5124					1.55e-15	2.79707							x				1
3,67_353,0730m/z	353.073	3.67213					0.00108811	2.88264				x			x			x	3
3,76_365,0717m/z	365.072	3.75612					5.01e-06	8.71908				x			x				2
3,82_265,0923m/z	265.092	3.8178					0.00024148	7.2324		x				x	x			x	4
3,82_287,9574m/z	287.957	3.8178					1.84e-13	3.29241							x				1
3,82_345,1417m/z	345.142	3.8178					0.00379913	4.52313							x		x		2
3,83_217,9516n	216.944	3.8318					9.46e-10	3.27464							x				1
3,83_217,1195m/z	217.119	3.8318					8.74e-06	6.01376							x				1
3,83_288,1204m/z	288.12	3.8318					1.68e-05	3.42363							x		x		2
3,85_187,1092m/z	187.109	3.84578	Valyl-Alanine or Leucyl-Glycine	1.92	94.33	3	2.2e-08	8.53403							x				1
3,89_257,0273m/z	257.027	3.88777					1.24e-09	2.39336							x				1
3,93_302,1359m/z	302.136	3.92977					0.00484128	6.50712				x			x		x		3
3,96_317,0488m/z	317.049	3.95775					0.00115569	2.04582						x	x				2
3,96_359,9784m/z	359.978	3.95775					7.56e-10	2.11951							x				1
4,01_332,1461m/z	332.146	4.00543					0.00282655	4.70638							x		x		2
4,01_381,0664m/z	381.066	4.00543	sulfonated flavonoid	3.7	80.99	3	2.46e-06	9.54456				x			x				2
4,03_295,0961m/z	295.096	4.03343					1.19e-05	2.49704							x		x		2
4,03_301,9916m/z	301.992	4.03343					0.00509297	2.15497				x		x	x				3
4,03_721,2050m/z	721.205	4.03343					3.54e-09	29.4315		x		x			x	x		x	5
4,06_180,0666m/z	180.067	4.06142	tyrosine	-0.1	94.3	1	0.00409848	2.54212							x				1
4,08_195,0504m/z	195.05	4.07542	galactonic, gluconic	-3.13	95.09	3	0.000158941	2.92096	x			x	x		x		x	x	6
4,08_281,1156m/z	281.116	4.07542	Threoninyl-Tyrosine	4.48	88.94	3	0.00195346	2.35364							x				1
4,08_468,0933m/z	468.093	4.07542					0.000479133	3.15404				x			x			x	3
4,09_201,1247m/z	201.125	4.08942	Leucyl-Alanine	0.91	90.03	3	6.07e-05	29.2888					x		x		x		3
4,09_245,1143m/z	245.114	4.08942	Leucyl-Aspartate or Valyl-Glutamate	0.22	92.16	3	0.000210867	4.0166				x			x				2
4,09_330,1192m/z	330.119	4.08942					0.00406368	2.64323	x	x			x		x			x	5
4,10_191,0194m/z	191.019	4.1035	Citric acid	-1.98	92.75	1	0.00443964	10.3172						x	x			x	3
4,15_258,1456m/z	258.146	4.14548	Leucyl-Glutamine or Hydroxyprolyl-Lysine	-1.37	90.33	3	0.00018431	5.02063				x			x		x		3
4,18_231,1355m/z	231.135	4.1791	Threoninyl-Leucine	2.02	91.68	3	0.00215318	24.2079							x		x		2
4,21_677,2140m/z	677.214	4.20718					0.0027454	2.08628							x				1
4,22_545,1723m/z	545.172	4.22118	5 x pentoside	-0.17	88.42	3	0.0019986	2.77508							x				1
4,22_587,1601m/z	587.16	4.22118					0.000146647	2.84237						x	x				2
4,25_111,0080m/z	111.008	4.24918					4.18e-07	25.9247						x	x	x		x	4
4,25_173,0089m/z	173.009	4.24918	aconitic acid	-1.67	95.15	3	1.2e-05	3.32769				x		x	x				3
4,25_185,0570m/z	185.057	4.24918	Pyroglutamylglycine	0.99	91.76	3	0.00927238	13.459							x		x		2
4,25_265,0559m/z	265.056	4.24918					1.31e-05	7.38135						x	x	x		x	4
4,25_323,0981m/z	323.098	4.24918					0.00181352	4.87123							x				1
4,26_245,1144m/z	245.114	4.26317	Valyl-Glutamate or Aspartyl-Leucine	0.51	90.08	3	0.000383897	3.72224							x				1
4,29_561,0922m/z	561.092	4.29117					1.48e-12	6.03586		x				x	x				3
4,31_907,1890m/z	907.189	4.30515					0.000153883	49.1366							x				1
4,32_128,0347m/z	128.035	4.31915	Pyroglutamic , oxoproline	-5.07	96.93	3	7.99e-06	3.26666				x			x				2
4,32_258,0850n	257.078	4.31915					0.00676924	2.9953				x			x		x		3
4,39_358,9394m/z	358.939	4.39483					0.000813476	2.05015				x		x	x				3
4,44_199,0724m/z	199.072	4.43682					0.00322775	5.23609							x		x		2
4,45_265,0927m/z	265.093	4.45082					2.5e-06	6.95632				x			x	x		x	4
4,48_393,0280m/z	393.028	4.4788					3.06e-05	4.015						x	x				2
4,48_395,0424m/z	395.042	4.4788	sulfonated flavanoid	-4.38	82.07	3	0.00586584	Infinity				x		x	x			x	4
4,52_309,1090m/z	309.109	4.52078	Tyrosyl-Glutamate,	-0.78	88.62	3	0.00388779	4.49879				x			x		x		3
4,52_809,2579m/z	809.258	4.52078					0.0016655	2.19125							x				1
4,58_363,0319m/z	363.032	4.58247					0.0090438	30.4145				x	x		x		x		4
4,61_251,1026m/z	251.103	4.61047	Phenylalanyl-Serine orTyrosyl-Alanine	-4.62	90.48	3	0.00372184	2.2607				x			x		x		3
4,64_237,0883m/z	237.088	4.63845	Tyrosylglycine	1.1	91.7	3	4.73e-05	3.82755							x				1
4,65_881,1954m/z	881.195	4.65245	Catechin-(4alpha->8)-gallocatechin-(4alpha->8)-catechin	2.23	86.72	3	4.25e-05	4.24359				x			x	x		x	4
4,69_260,1381n	259.13	4.69453	Leucyl-Glutamate -H2O	3.35	93.57	3	0.000747625	3.80895				x			x				2
4,71_609,1245m/z	609.125	4.70853	Prodelphinidin B	-0.73	90.76	3	4.93e-05	3.12097	x						x				2
4,76_201,1245m/z	201.125	4.75613	Leucyl-Alanine	0.21	93.93	3	0.000301263	3.47297							x				1
4,81_160,9912m/z	160.991	4.81222					1.49e-06	5.26871				x		x	x				3
4,85_313,0533m/z	313.053	4.8542					0.00166423	10.7114							x			x	2
4,90_259,1300m/z	259.13	4.89618	Isoleucyl-Glutamate	0.2	91.51	3	0.00363033	2.5906				x			x				2
4,93_329,0874m/z	329.087	4.92988	vanilloyl glucose	-1.37	92.96	3	0.00428908	2.35208							x				1
4,93_363,0556m/z	363.056	4.92988					3.86e-07	9.12057							x				1
4,96_372,1888m/z	372.189	4.95787					0.00125997	27.8393							x		x		2
4,97_222,0738n	203.056	4.97187					0.0049331	2.24728				x			x				2
5,00_201,1246m/z	201.125	4.99985	Leucyl-Alanine	0.83	93.31	3	0.00134615	2.8253				x			x				2
5,00_899,3292m/z	899.329	4.99985					0.000148751	11.7951				x		x	x		x		4
5,00_1073,3463m/z	1073.35	4.99985					0.000716867	2.40956							x				1
5,01_531,1928m/z	531.193	5.01385					0.00120297	167.332							x		x		2
5,03_332,1458m/z	332.146	5.02785					0.00295144	8.36265				x	x		x		x		4
5,07_313,0531m/z	313.053	5.06983					0.00626308	13.2682							x		x		2
5,13_187,1088m/z	187.109	5.13153	Valyl-Alanine or Leucyl-Glycine	-0.12	92.88	3	0.00934184	5.19693							x			x	2
5,13_294,1094m/z	294.109	5.13153	rasparagine-tyrosine	-0.51	91.93	3	0.00095867	9.66047							x		x		2
5,13_315,1677m/z	315.168	5.13153					8.71e-06	7.57835		x					x				2
5,13_330,1674m/z	330.167	5.13153					0.000279283	4.40265							x				1
5,15_414,0995n	395.082	5.14553					4.23e-07	4.05254							x			x	2
5,16_237,0881m/z	237.088	5.15953	glycine-tyrosine	0.03	91.24	3	2.33e-06	7.19034				x			x				2
5,16_274,1411m/z	274.141	5.15953	Lysyl-Glutamate	0.71	94.67	3	0.00259946	46.5102					x		x			x	3
5,17_414,0641m/z	414.064	5.17352					0.00261771	2.4183							x				1
5,19_251,1055m/z	251.105	5.18752	Phenylalanyl-Serine or Tyrosyl-Alanine	6.96	91.18	3	0.000410937	5.4975				x			x		x		3
5,22_211,0724m/z	211.072	5.2155					4.16e-05	3.53879							x				1
5,26_415,1441m/z	415.144	5.2575					7.78e-07	14.8549							x				1
5,31_332,1456m/z	332.146	5.30518					6.49e-05	5.30942							x		x		2
5,32_414,1000m/z	414.1	5.31918					0.000285621	135.917				x	x		x		x		4
5,33_359,1581m/z	359.158	5.33317					0.000497839	4.55049							x		x		2
5,39_490,9815m/z	490.981	5.38915					2e-07	5.25115						x	x				2
5,40_132,0049n	130.998	5.40315					7.56e-07	3.00808						x	x			x	3
5,40_302,1365m/z	302.137	5.40315					0.00136314	19.7514							x		x		2
5,42_279,0115m/z	279.012	5.41715					0.000229872	28.5443					x		x	x	x	x	5
5,51_316,1513m/z	316.151	5.50683					6.63e-06	7.91066				x			x				2
5,51_339,1293m/z	339.129	5.50683					0.00237465	5.20948			x				x	x			3
5,51_346,1616m/z	346.162	5.50683					0.00306548	18.2289							x		x		2
5,53_243,0508m/z	243.051	5.53483					0.00291263	2.57986			x				x				2
5,63_332,1461m/z	332.146	5.63288					0.00400206	5.36322							x		x		2
5,63_357,0432m/z	357.043	5.63288					1.43e-09	19.1194							x				1
5,63_359,1570m/z	359.157	5.63288					0.00446183	6.92467							x		x		2
5,65_379,0877m/z	379.088	5.64688					0.000566234	11.4401							x			x	2
5,74_276,0987m/z	276.099	5.73658					0.0048508	Infinity							x		x		2
5,76_302,1364m/z	302.136	5.76457					0.0056991	7.17848							x		x		2
5,76_441,1601m/z	441.16	5.76457					0.00105946	2.47009						x	x				2
5,76_477,0746m/z	477.075	5.76457					0.00170534	65.4406				x	x		x			x	4
5,76_487,1659m/z	487.166	5.76457	trisaccharide (2 x hexoses 1 x pentose)	-2	89.06	3	0.00256615	Infinity						x	x			x	3
5,79_388,1839m/z	388.184	5.79257					3.93e-08	22.9917							x				1
5,82_609,1246m/z	609.125	5.82055	Prodelphinidin B	-0.7	87.79	3	3.97e-11	7.99021							x				1
5,83_111,0078m/z	111.008	5.83455					0.00462465	2.70972						x	x		x		3
5,83_174,0161n	173.009	5.83455					2.13e-09	5.60399		x				x	x				3
5,88_591,1046m/z	591.105	5.88223					0.00920814	2.27585				x		x	x				3
5,90_346,1605m/z	346.16	5.89623					0.00519353	7.88938							x		x		2
5,91_316,1514m/z	316.151	5.91022					8.27e-06	11.7043							x		x		2
5,95_147,0453m/z	147.045	5.95222	L-Phenylalanine	0.87	94.51	1	0.00244211	2.62924				x			x				2
5,95_164,0716m/z	164.072	5.95222					0.00377581	2.46108							x				1
5,95_426,0941n	425.087	5.95222					3.85e-14	3.28862							x				1
5,95_593,1303m/z	593.13	5.95222	Epigallocatechin-(4beta->8)-catechin	0.41	92.79	3	2.95e-14	2.8337							x				1
5,95_615,1114m/z	615.111	5.95222					0	9.14657							x				1
5,97_330,1665m/z	330.166	5.9662					0.00909779	7.00042		x					x		x		3
5,97_350,1452m/z	350.145	5.9662					1.79e-05	3.0018							x		x		2
6,01_286,1778m/z	286.178	6.0082					1.35e-06	5.61763							x				1
6,06_360,1708m/z	360.171	6.05588					0.00195229	6.13503				x			x		x		3
6,07_316,1508m/z	316.151	6.06997					0.000560326	3.20066							x				1
6,11_277,0825m/z	277.082	6.11195					3.23e-14	17.8801				x			x				2
6,11_316,1872m/z	316.187	6.11195					0.000253007	3.87997							x				1
6,18_351,0592m/z	351.059	6.18193					2.71e-14	15.7675							x				1
6,20_573,2025m/z	573.203	6.19593					0.000180149	3.00616						x	x				2
6,21_187,1090m/z	187.109	6.20993	Valyl-Alanine or Leucyl-Glycine	1.08	93.37	3	0.00931182	11.2359				x			x		x		3
6,21_217,1197m/z	217.12	6.20993	Valyl-Threonine or Isoleucyl-Serine	1.22	94.63	3	0.00238148	5.30969				x			x		x		3
6,27_286,1771m/z	286.177	6.27163					0.000598771	51.8265							x		x		2
6,31_153,0555m/z	153.056	6.31362					0.0016244	2.14408				x			x				2
6,31_225,0402m/z	225.04	6.31362					0.000827116	7.59651				x			x		x		3
6,34_477,1244m/z	477.124	6.3416					0.00935344	29.161	x	x	x	x			x	x			6
6,37_381,0238m/z	381.024	6.3696					1.01e-08	10.5579						x	x				2
6,38_382,0315m/z	382.031	6.38358					0.0060292	162.357						x	x	x			3
6,43_225,0881m/z	225.088	6.43128					0.00426287	7.61763							x		x		2
6,45_304,0599n	303.051	6.44527					3.33e-16	2.94011							x				1
6,45_305,0664m/z	305.066	6.44527	gallocatechin	-0.8	96.69	1	0	2.90678							x				1
6,46_396,9861m/z	396.986	6.45927	sulfunated flavonoid	-2.59	88.45	3	0.00614857	4.69612	x			x			x			x	4
6,46_448,0299n	447.023	6.45927					0.00221609	10.4973	x			x			x			x	4
6,47_399,0013m/z	399.001	6.47327	sulfunated flavonoid	-3.6	90.21	3	0.00364268	4.05567	x			x			x			x	4
6,47_433,0068m/z	433.007	6.47327					0.000264638	3.67575				x			x			x	3
6,54_279,1355m/z	279.136	6.54323	Valyl-Tyrosine	1.82	90.92	3	0.00546565	6.3525							x		x		2
6,54_593,1298m/z	593.13	6.54323	Gallocatechin-(4alpha->8)-epicatechin	-0.41	92.59	3	0	3.46587							x				1
6,54_615,1116m/z	615.112	6.54323					6.99e-12	12.8121							x				1
6,57_414,9962m/z	414.996	6.57123	sulfonated flavonoid	-3.51	84.7	3	1.24e-05	2.84564		x		x			x			x	4
6,62_186,0232m/z	186.023	6.61893					0.0031889	2.18324				x			x				2
6,63_156,0664m/z	156.066	6.63293					4.14e-05	2.33624	x						x				2
6,63_219,0508m/z	219.051	6.63293					3.82e-08	3.04469		x				x	x				3
6,66_201,1245m/z	201.125	6.66092	isoleucine-alanine or leucine-alanine	0.32	92.94	3	0.000301222	4.05976				x			x		x		3
6,67_225,0878m/z	225.088	6.67492					0.00137371	6.17872				x			x		x		3
6,73_187,1090m/z	187.109	6.7309	glycine-isoleucine or glycine-leucine or alanine-valine	0.9	93.2	3	0.00447829	8.36133				x			x		x		3
6,73_279,1346m/z	279.135	6.7309	Tyrosyl-Valine	-1.5	91.74	3	0.000110616	15.1167							x		x		2
6,73_335,0339m/z	335.034	6.7309					0.000905724	4.23785				x	x		x				3
6,73_467,0397m/z	467.04	6.7309					0.000571329	9.29041				x	x		x				3
6,77_347,0379m/z	347.038	6.77298					3.64e-06	5.98564					x		x				2
6,81_169,0139m/z	169.014	6.80658	Gallic acid	-1.94	95.29	1	0.000289983	55.9069		x		x			x				3
6,81_331,0668m/z	331.067	6.80658	Glucogallin	-0.9	93.2	1	0.00277476	57.0718				x			x				2
6,81_897,1910m/z	897.191	6.80658	trimer tannin	2.95	85.05	3	4.55e-15	27.1035				x			x				2
6,82_231,1351m/z	231.135	6.82067	isoleucine-threonine or leucine-threonine	0.13	89.96	3	0.00881244	10.4197				x			x		x		3
6,83_344,1829m/z	344.183	6.83467					0.00674521	2.23986							x		x		2
6,83_393,0487m/z	393.049	6.83467					0	4.98192							x			x	2
6,88_353,0167n	388.01	6.87665					0.00530172	4.30424					x	x	x		x		4
6,88_593,1288m/z	593.129	6.87665	Gallocatechin-(4alpha->8)-epicatechin	-2.08	82.81	3	3.09e-08	20.6282							x				1
6,92_285,0747m/z	285.075	6.91863					9.8e-05	10.3275				x			x		x		3
6,92_494,1263n	493.119	6.91863	malvidin something				0.000579527	5.9704				x	x		x				3
7,02_342,1297m/z	342.13	7.0223					0.00740304	Infinity							x		x	x	3
7,11_353,1450m/z	353.145	7.10628					8.6e-07	2.01849						x	x				2
7,13_146,0245m/z	146.025	7.13427					0.00665769	2.40984				x	x		x				3
7,15_123,0447m/z	123.045	7.14827					5.4e-09	3.00045			x				x				2
7,15_153,0556m/z	153.056	7.14827	hydroxy-tyrosol	-0.9	94.7	1	2.52e-09	2.69567			x				x				2
7,18_277,1193m/z	277.119	7.18197	Tyrosyl-Proline	-0.22	92.86	3	3.68e-05	9.17966							x				1
7,18_881,1947m/z	881.195	7.18197	trimer flavanol	1.39	78.98	3	0.000706771	3.64456			x				x	x			3
7,29_244,1304m/z	244.13	7.29402	Valyl-Glutamine, Asparaginyl-Leucine	0.62	92.27	3	3.02e-05	8.2811							x				1
7,34_358,1977m/z	358.198	7.336					5.72e-05	3.60587							x				1
7,38_881,1949m/z	881.195	7.3837	trimer flavanol	1.57	84.42	3	0.000717701	2.32288							x	x			2
7,40_229,1560m/z	229.156	7.39768	Leucyl-Valine	0.86	92.31	3	9.1e-06	5.84921							x				1
7,40_315,1080m/z	315.108	7.39768	Hydroxytyrosol 1-O-glucoside	-1.67	95.63	3	1.22e-06	5.60776			x	x			x		x	x	5
7,47_344,1829m/z	344.183	7.46767					9.46e-06	7.52086				x	x		x		x		4
7,57_353,1450m/z	353.145	7.57135					0.000219987	3.23245				x			x		x	x	4
7,64_461,0911m/z	461.091	7.64133					1.63e-07	4.86333				x		x	x				3
7,80_297,1324n	278.115	7.80098					0.000270799	5.42731							x				1
7,95_353,0872m/z	353.087	7.94665					0.000117905	216.725						x	x			x	3
7,96_285,0072m/z	285.007	7.96065					0.001576	5.09419		x		x			x		x		4
7,97_487,1084m/z	487.108	7.97465					1.49e-14	7.63946							x			x	2
7,99_299,1247m/z	299.125	7.98873					0.000807529	2.91081			x				x		x		3
8,04_881,1953m/z	881.195	8.04472	Catechin-(4alpha->8)-gallocatechin-(4alpha->8)-catechin	2.05	84.69	3	4.67e-05	2.64143							x	x			2
8,06_221,0934m/z	221.093	8.05872	Phenylalanyl-Glycine	0.86	94.06	3	0.00291229	9.63845				x	x		x		x		4
8,12_426,0941n	425.087	8.12042					0.00665915	2.00889				x		x	x	x			4
8,12_599,1164m/z	599.116	8.12042					1.08e-06	3.53405				x		x	x				3
8,13_300,1932m/z	300.193	8.1344					0.00744981	3.43855							x		x		2
8,13_330,2035m/z	330.203	8.1344					0.00188408	6.97695				x	x		x		x		4
8,13_542,1842n	577.135	8.1344	Procyanidin B dimer	1	90.05	3	6.04e-07	2.08266						x	x				2
8,16_408,1767m/z	408.177	8.1624					0.00117278	11.1013		x					x		x		3
8,18_229,1559m/z	229.156	8.1764	Leucyl-Valine	0.61	91.39	3	0.00106202	2.95086							x				1
8,25_318,9753m/z	318.975	8.24637					0.000190883	2.93267						x	x	x		x	4
8,25_329,0875m/z	329.088	8.24637	vanilloyl glucose	-0.86	92.36	3	7.94e-06	2.77098						x	x		x		3
8,25_415,0487m/z	415.049	8.24637					6.25e-05	11.012						x	x	x		x	4
8,25_445,9774m/z	445.977	8.24637					0.00242512	26.8961						x	x			x	3
8,25_461,0913m/z	461.091	8.24637					0.000159601	8.31533							x	x		x	3
8,25_483,0728m/z	483.073	8.24637					1.96e-05	62.7022						x	x	x		x	4
8,27_203,0828m/z	203.083	8.27437	Tryptophan	0.86	94.7	1	0.00591231	2.12684						x	x			x	3
8,35_599,1167m/z	599.117	8.35005					1.66e-09	3.11002						x	x				2
8,35_676,0545m/z	676.055	8.35005					1.14e-09	3.46127						x	x				2
8,36_87,0071m/z	87.0071	8.36405					4.34e-06	6.00248						x	x			x	3
8,36_111,0079m/z	111.008	8.36405					3.64e-05	2.93506						x	x			x	3
8,36_157,0505m/z	157.05	8.36405					0.000324745	4.42163						x	x			x	3
8,36_173,0087m/z	173.009	8.36405					4.75e-05	6.38925						x	x			x	3
8,36_219,0509m/z	219.051	8.36405					2.34e-05	3.03982						x	x			x	3
8,36_287,0563m/z	287.056	8.36405					0.000437623	2.6203						x	x	x			3
8,36_426,0942n	425.087	8.36405					6.22e-11	2.40309							x				1
8,36_575,1191m/z	575.119	8.36405	Proanthocyanidin A dimer	-0.75	91.78	3	0.000566006	2.38536						x	x	x			3
8,36_577,1385m/z	577.139	8.36405	Procyanidin B1	5.81	89.64	1	7.12e-08	2.16435							x	x			2
8,36_695,0707m/z	695.071	8.36405					1.27e-07	3.47532							x				1
8,36_850,1066m/z	850.107	8.36405					2.77e-05	16.7773							x	x		x	3
8,36_1155,2841m/z	1155.28	8.36405					0.000104735	3.51045							x	x			2
8,38_492,0201m/z	492.02	8.37805					0.000115281	152.18						x	x	x		x	4
8,38_504,0200m/z	504.02	8.37805					2.59e-09	6.56957						x	x				2
8,38_514,0022m/z	514.002	8.37805					3.7e-07	4.2841						x	x				2
8,42_451,1191m/z	451.119	8.42003					2.85e-10	4.40432				x		x	x				3
8,43_227,1038m/z	227.104	8.43403	Hydroxyprolyl-Proline	0.27	92.9	3	0.000151031	4.59371							x				1
8,46_881,1949m/z	881.195	8.46202					0.00246015	3.08104							x	x		x	3
8,62_312,0915n	311.08	8.62177					0.0075373	71.1525					x	x	x	x			4
8,64_593,1294m/z	593.129	8.63577	Gallocatechin-(4alpha->8)-epicatechin	1.64	78.76	3	3.13e-11	2.42657							x				1
8,70_685,1230m/z	685.123	8.69745					2.09e-09	100.947							x		x	x	3
8,71_400,0091n	380.991	8.71145	flavanoid SO3H	-2.23	88.11	3	2.42e-08	119.009	x	x		x			x		x		5
8,73_301,0350m/z	301.035	8.72543					1.85e-06	42.0636	x	x					x		x		4
8,74_383,0069m/z	383.007	8.73943	flavonoid SO3H	-2.3	93.5	3	1.77e-09	24.8176	x	x					x		x		4
8,75_404,9890m/z	404.989	8.75343					7.57e-06	318.03	x	x					x		x		4
8,77_303,0508m/z	303.051	8.76742					1.87e-05	157.654	x	x					x		x		4
8,80_161,0817m/z	161.082	8.79542					1.49e-07	2.80622		x		x			x				3
8,81_227,1405m/z	227.14	8.80942	Leucyl-proline	1.61	90.62	3	1.52e-05	6.21269							x				1
8,82_467,1190m/z	467.119	8.8234					0.000132134	14.4802	x	x	x				x		x		5
8,84_197,0455m/z	197.046	8.8374					0.000154587	2.03068	x	x	x	x			x				5
8,84_359,0980m/z	359.098	8.8374					0.00138877	2.15795	x	x	x	x			x				5
8,94_358,1983m/z	358.198	8.94107					0.000420602	8.84961							x		x		2
9,10_291,0987m/z	291.099	9.10072					0.00331608	2.98187							x		x		2
9,10_683,1073m/z	683.107	9.10072					3.45e-13	221.294							x			x	2
9,10_685,1232m/z	685.123	9.10072					0	25.6429							x			x	2
9,10_707,1050m/z	707.105	9.10072					9.42e-06	80.1886						x	x		x	x	4
9,11_630,1156m/z	630.116	9.11472					0.00875961	2.18369	x						x	x		x	4
9,13_229,1560m/z	229.156	9.12872	Leucyl-Valine	1.01	93.23	3	0.00252313	2.84405				x			x				2
9,17_261,1267m/z	261.127	9.1708	Methionyl-Leucine	-4.11	89.18	3	0.000455741	3.04146							x				1
9,17_311,0801m/z	311.08	9.1708					0.000873401	120.255				x	x	x	x		x		5
9,27_119,0497m/z	119.05	9.27447					9.04e-05	2.22617					x		x				2
9,27_149,0088m/z	149.009	9.27447	Tartaric acid (fragment of coutaric)	2	93.5	1	7.35e-05	2.43707					x		x				2
9,27_163,0401m/z	163.04	9.27447					0.000401871	2.03735					x		x				2
9,27_295,0458m/z	295.046	9.27447	Coutaric acid	-0.4	92.11	1	4.13e-05	3.24074					x		x				2
9,27_613,0803m/z	613.08	9.27447					0.000183457	2.75492					x		x		x		3
9,29_87,0072m/z	87.0072	9.28847					0.00100084	2.52971					x		x				2
9,29_317,0272m/z	317.027	9.28847					5.55e-05	2.02137					x		x		x		3
9,33_576,1216m/z	576.122	9.33045					0.000178615	3.39621						x	x	x			3
9,34_613,1764m/z	613.176	9.34445					0	59.186				x	x		x			x	4
9,36_881,1951m/z	881.195	9.35843	Catechin-(4alpha->8)-gallocatechin-(4alpha->8)-catechin	1.83	81.84	3	2.37e-05	2.47078						x	x				2
9,40_577,1346m/z	577.135	9.40042	Procyanidin B4	-1	91.11	1	1.07e-07	4.00129				x		x	x				3
9,43_303,0508m/z	303.051	9.43412					0.000543253	2.19295		x	x				x			x	4
9,43_305,0664m/z	305.066	9.43412	Epigallocatechin	-0.84	95.17	1	1.62e-13	3.08164				x			x			x	3
9,55_281,0666m/z	281.067	9.54608					3.74e-06	3.84175			x				x		x		3
9,55_685,1224m/z	685.122	9.54608					7.43e-13	20.3541							x				1
9,56_341,0876m/z	341.088	9.56017	Caffeoylglucose	-0.63	88.14	3	0.000152934	5.23137			x				x		x		3
9,66_112,9872m/z	112.987	9.66383					0.00028366	2.28288							x				1
9,66_119,0497m/z	119.05	9.66383					1.05e-05	2.2829							x				1
9,66_163,0400m/z	163.04	9.66383	Coumaric acid (fragment of coutaric)	0			7.73e-06	2.25966							x				1
9,66_295,0461m/z	295.046	9.66383	Coutaric acid	0.56	96.63	1	3.56e-06	2.31429							x				1
9,66_613,0814m/z	613.081	9.66383					0.000863576	2.32735				x			x		x		3
9,75_430,0196n	411.002	9.74782					0.000220915	7.31842	x			x			x		x	x	5
9,76_413,0175m/z	413.017	9.76182	sulfonated flavanol	-2.27	89.83	3	0.000860474	3.59597	x			x			x		x	x	5
9,81_373,2091m/z	373.209	9.80952					1.52e-06	9.49371							x				1
9,82_373,1134m/z	373.113	9.8235					0.000549297	2.13615				x			x				2
9,84_358,1984m/z	358.198	9.8375					9.7e-05	7.58							x				1
9,84_479,0826m/z	479.083	9.8375					0.00607067	2.19275		x	x	x			x	x			5
9,85_683,1067m/z	683.107	9.8515					7.55e-08	Infinity						x	x			x	3
9,85_685,1228m/z	685.123	9.8515					0	24.9608						x	x			x	3
9,85_707,1048m/z	707.105	9.8515					0.000293137	Infinity						x	x		x	x	4
9,88_356,1459m/z	356.146	9.87948					0.000946192	22.0601				x			x		x	x	4
9,91_144,0453m/z	144.045	9.90748					3.76e-09	10.5314						x	x				2
9,95_314,2080m/z	314.208	9.94947					7.47e-07	7.05558				x			x				2
10,00_481,0983m/z	481.098	9.99717					0.00010089	6.53886			x	x			x	x		x	5
10,05_263,1405m/z	263.14	10.0532	Valyl-Phenylalanine	1.35	91.25	3	0.00139307	5.25298							x		x		2
10,21_593,1292m/z	593.129	10.2128	Gallocatechin-(4alpha->8)-epicatechin	-1.38	85.27	3	0.000390108	2.52261				x			x	x			3
10,23_615,1691m/z	615.169	10.2268					6.35e-09	3.22468			x				x				2
10,25_331,0824m/z	331.082	10.2548					4.75e-08	7.16863				x		x	x			x	4
10,25_369,0277m/z	369.028	10.2548	epicatechin sulfonate	-2.49	87.98	3	0.000101397	51.0912	x					x	x		x		4
10,25_413,0175m/z	413.018	10.2548	sulfonated flavanol	-2.18	87.35	3	0.000430072	21.3359	x					x	x				3
10,30_167,0350m/z	167.035	10.2968					8.84e-07	3.89233			x				x			x	3
10,32_298,1405m/z	298.141	10.3248					0.00546231	5.34952	x						x				2
10,57_444,0341n	425.016	10.5741					0.00481667	19.2038	x			x			x			x	4
10,59_427,0332m/z	427.033	10.5882	sulfonated flavanol	-4.93	90.69	3	0.00700225	26.4363	x			x		x	x			x	5
10,64_243,1716m/z	243.172	10.6442	Isoleucyl-Leucine	0.82	92.41	3	7.29e-10	11.113				x			x				2
10,64_281,0668m/z	281.067	10.6442					0.0026386	2.17287	x			x			x			x	4
10,64_341,0875m/z	341.087	10.6442	caffeoyl glucose	-1.03	91.03	3	0.00220631	3.86664			x				x		x		3
10,66_193,0507m/z	193.051	10.6582	ferulic	0.59	93.83	3	0.0070646	2.9896							x			x	2
10,66_395,0431m/z	395.043	10.6582					1.27e-05	23.6963				x			x		x	x	4
10,66_398,0991n	397.059	10.6582					2.72e-05	4.78904				x			x		x	x	4
10,66_419,0409m/z	419.041	10.6582					0.00128347	19.7584				x			x			x	3
10,67_213,0380m/z	213.038	10.6722					0.00935663	2.07729							x				1
10,67_325,0929m/z	325.093	10.6722	cumaroyl glucoside	0.01	88.88	3	0.00832331	7.88683		x			x		x				3
10,79_185,1087m/z	185.109	10.7899					0.00923289	2.27274			x	x			x			x	4
10,79_297,0861m/z	297.086	10.7899					0.00626738	2.11736				x			x				2
10,85_481,0979m/z	481.098	10.8459					4.82e-08	3.07302			x	x			x			x	4
10,89_134,0372m/z	134.037	10.8879					0	13.4953		x					x			x	3
10,89_178,0271m/z	178.027	10.8879					2.27e-09	13.2846		x		x			x			x	4
10,89_673,1233m/z	673.123	10.8879					4.51e-05	51.6886		x		x			x			x	4
11,01_865,2001m/z	865.2	11.0055	Procyanidin C1	1.84	83.94	3	0.00332516	2.42408	x					x	x	x			4
11,08_286,1777m/z	286.178	11.0755					0.00240661	87.4831				x	x		x		x	x	5
11,08_551,1401m/z	551.14	11.0755					4.82e-05	4.43366		x		x			x	x		x	5
11,21_312,1567m/z	312.157	11.2072					0.00322537	Infinity				x			x			x	3
11,24_482,1057n	463.088	11.2352					1.83e-06	6.8319				x			x			x	3
11,28_480,0903n	479.083	11.2772					3.46e-08	8.26794	x	x	x	x			x			x	6
11,32_395,0438m/z	395.044	11.3248	sulfonated flavonoid	-0.97	88.37	3	0.00247663	2.29506	x						x			x	3
11,32_397,0572m/z	397.057	11.3248					0.00399124	2.70691							x			x	2
11,32_419,0405m/z	419.041	11.3248					0.00503077	2.27822	x						x	x		x	4
11,34_881,1958m/z	881.196	11.3388	Catechin-(4alpha->8)-gallocatechin-(4alpha->8)-catechin	2.6	84.67	3	0.000987764	2.23627			x				x		x		3
11,41_316,1880m/z	316.188	11.4089					0.00835213	5.82418							x		x		2
11,44_195,0662m/z	195.066	11.4369					4.16e-11	17.8016							x			x	2
11,44_357,1174m/z	357.117	11.4369					6.98e-14	8.1821							x			x	2
11,44_685,1229m/z	685.123	11.4369					0.00317539	2.16406	x			x		x	x			x	5
11,46_343,1987m/z	343.199	11.4649					0.00103093	3.71537							x		x		2
11,53_261,0881m/z	261.088	11.5266					1.8e-09	11.0775				x			x				2
11,58_551,1404m/z	551.14	11.5826					0.000435354	3.68453		x		x			x			x	4
11,60_245,1027m/z	245.103	11.5966					2.22e-16	25.8761							x				1
11,62_685,1227m/z	685.123	11.6246					5.07e-08	18.5094							x			x	2
11,64_320,0526n	301.035	11.6386	anthocyanins	-1.85	89.9	3	1.96e-09	7.35285		x		x			x	x			4
11,64_336,0478n	317.03	11.6386	anthocyanins	-0.99	92.47	3	3.69e-09	6.24401		x		x			x	x			4
11,65_194,0215n	193.014	11.6525					8.65e-13	4.31741		x		x			x	x			4
11,83_316,1881m/z	316.188	11.8262					0.00485464	7.34434					x		x		x		3
11,87_330,2042m/z	330.204	11.8739					2.12e-07	9.72676							x				1
11,87_729,1464m/z	729.146	11.8739	ent-Epicatechin-(4alpha->8)-ent-epicatechin 3-gallate	0.35	90.52	3	0.00729189	49.3253				x			x				2
11,90_243,1718m/z	243.172	11.9019	Leucyl-Isoleucine	1.51	93.91	3	0.000279771	4.01257				x			x				2
11,94_300,1931m/z	300.193	11.9439					0.000400499	5.72786							x		x		2
11,96_286,1777m/z	286.178	11.9579					0.000299249	3.98505							x				1
11,97_379,1607m/z	379.161	11.9719					2.85e-10	2.06376		x					x				2
12,08_323,1342m/z	323.134	12.0756					5.09e-05	9.73598	x				x	x	x			x	5
12,08_414,2355m/z	414.236	12.0756					0.00844089	17.871					x	x	x		x		4
12,10_683,1062m/z	683.106	12.1036					0.00464424	24.5702							x		x	x	3
12,10_685,1231m/z	685.123	12.1036					8.59e-14	35.1169							x			x	2
12,10_707,1053m/z	707.105	12.1036					3.43e-08	17.4448							x				1
12,12_229,0983m/z	229.098	12.1175					0.000101836	2.66788							x				1
12,13_297,0863m/z	297.086	12.1316					0.00015497	4.18078				x			x				2
12,13_317,0661m/z	317.066	12.1316					3.06e-10	27.5148	x						x				2
12,13_397,0228m/z	397.023	12.1316	sulfonated flavonoid	-1.72	94.47	3	7.89e-10	6.77941	x						x				2
12,28_241,1193m/z	241.119	12.2773					6.17e-08	4.35737							x				1
12,45_193,0511m/z	193.051	12.451	Ferulic acid (fragment of feruloyl glucoside)	2.49	94.5	3	2.28e-11	85.504							x			x	2
12,46_153,0189m/z	153.019	12.4649					0.000256822	4.24	x			x			x		x		4
12,56_395,0432m/z	395.043	12.563	sulfonated flavonoid	-2.41	85.58	3	8.53e-06	14.5653				x			x		x	x	4
12,58_397,0586m/z	397.059	12.577					4.13e-06	5.60262				x			x		x	x	4
12,58_419,0399m/z	419.04	12.577					0.000129709	7.99101			x				x			x	3
12,62_329,0875m/z	329.088	12.6246					0.000361721	3.17421		x					x	x			3
12,64_167,0349m/z	167.035	12.6386					0.00564307	2.14344	x	x	x				x	x			5
12,64_210,0528n	191.035	12.6386					0.000810767	4.36938		x	x				x	x			4
12,67_253,0718m/z	253.072	12.6667					1.79e-06	18.4849		x		x			x			x	4
12,67_447,0926m/z	447.093	12.6667					4.95e-06	2.21257		x	x	x			x		x		5
12,67_613,1549m/z	613.155	12.6667					6.65e-05	Infinity				x	x		x			x	4
12,69_465,1032m/z	465.103	12.6947	anthocyanins	-1.36	86.99	3	0.000178462	123.48	x	x	x	x			x				5
12,87_287,1612m/z	287.161	12.8683					0.00549332	4.20409							x		x		2
12,91_243,1719m/z	243.172	12.9103	Leucyl-Isoleucine	1.87	91.96	3	0.00697202	2.988							x		x		2
12,95_182,0222m/z	182.022	12.9523					0.00319676	2.14228		x		x			x				3
13,11_197,1299m/z	197.13	13.112					0.00280808	11.8123				x							1
13,11_241,1195m/z	241.12	13.112					1.59e-06	3.89274				x			x				2
13,15_415,2195m/z	415.22	13.154					1.52e-12	30.5484				x			x				2
13,23_494,1074n	493.098	13.2297	anthocyanins	2.81	93.91	3	4.54e-07	9.29473				x			x			x	3
13,30_477,1033m/z	477.103	13.2997	Petunidin 3-glucoside	-1.03	93.82	1	2.25e-08	4.42731		x	x	x			x			x	5
13,31_241,0591m/z	241.059	13.3137					0.000935683	2.7846			x	x	x		x				4
13,33_315,0508m/z	315.051	13.3277	anthocyanins	-0.78	95.06	3	2.01e-07	8.56919			x	x			x			x	4
13,40_495,1137m/z	495.114	13.4034					3.11e-05	5.14774			x	x		x	x			x	5
13,49_767,1840m/z	767.184	13.4873					0.00268615	2.22034		x		x			x	x		x	5
13,69_364,1872m/z	364.187	13.689					0.000512796	6.6861					x		x		x		3
13,78_411,0380m/z	411.038	13.7788					0.00442838	388.892	x			x			x		x	x	5
13,94_366,1196m/z	366.12	13.9384					1.02e-08	3.45914		x			x		x				3
13,94_434,1063m/z	434.106	13.9384					6.73e-09	3.27158		x					x				2
13,94_733,2471m/z	733.247	13.9384					4.25e-06	5.71396		x			x		x		x		4
13,94_755,2274m/z	755.227	13.9384					0.00229493	3.80364		x			x		x		x		4
13,95_797,1948m/z	797.195	13.9524					0.00243603	2.54959				x			x	x		x	4
14,01_320,1615m/z	320.162	14.0084					1.93e-05	4.96423							x				1
14,37_403,1980m/z	403.198	14.3697					0.00609127	13.4586							x		x		2
14,40_441,0486m/z	441.049	14.3978					0.00224749	17.7903				x		x	x			x	4
14,40_497,2000m/z	497.2	14.3978					0.000204914	2.99519							x				1
14,43_318,0741n	299.056	14.4258					0.001694	2.23511							x			x	2
14,50_480,1264n	461.109	14.5014					0.000647818	2.17963							x			x	2
14,57_355,0668m/z	355.067	14.5714					5.66e-08	4.87943				x		x	x			x	4
14,57_689,2089m/z	689.209	14.5714					0.00492165	2.07033	x		x	x		x	x			x	6
14,63_554,1628n	535.145	14.6274					0.000366153	20.0782	x	x				x	x		x		5
14,66_327,0511m/z	327.051	14.6554					7.73e-06	5.01975				x		x	x			x	4
14,69_329,0668m/z	329.067	14.6891					2.72e-05	4.03619				x		x	x			x	4
14,69_347,0770m/z	347.077	14.6891					9.14e-11	4.16456				x		x	x			x	4
14,69_559,1083m/z	559.108	14.6891					5.95e-05	4.5403				x		x	x			x	4
14,70_510,1372n	491.119	14.7031	Malvidin 3-glucoside	1	95.2	1	7.77e-06	3.94108				x		x	x			x	4
14,70_577,1183m/z	577.118	14.7031					1.03e-05	4.63265				x		x	x			x	4
14,72_591,1325m/z	591.133	14.7171					1.49e-05	5.42212				x		x	x			x	4
14,77_751,1893m/z	751.189	14.773					0.000791005	3.9555		x		x		x	x				4
14,80_151,0036m/z	151.004	14.8011					0.000129656	100.665		x					x	x	x		4
14,82_320,0532n	301.035	14.815	anthocyanin	-0.19	92.26	3	0.000404189	10.0988		x		x	x		x	x	x		6
14,82_487,0850m/z	487.085	14.815	anthocyanin	3.34	82.16	3	2.37e-05	1062.75							x	x	x		3
14,84_202,0481n	183.03	14.8431					2.12e-11	6.42762						x	x				2
14,89_577,1178m/z	577.118	14.8907					9.78e-08	5.21392				x		x	x			x	4
14,93_275,1039m/z	275.104	14.9328	Hydroxyprolyl-Tyrosine, hydroxypropanoyl tryptophan	0.67	94.1	3	0.00132857	2.7259							x		x		2
15,12_237,0769m/z	237.077	15.1205					0.000208077	3.63942		x		x			x				3
15,15_314,2084m/z	314.208	15.1485	valine-valine-valine	0	91.2	3	0.00365273	3.96084							x		x		2
15,18_435,2230m/z	435.223	15.1765					0.000338911	2.18311					x	x	x				3
15,25_781,2003m/z	781.2	15.2521					2.1e-06	3.27282	x			x		x	x			x	5
15,28_415,1606m/z	415.161	15.2801					6.29e-13	2.12542							x				1
15,31_300,1932m/z	300.193	15.3081					0.00010981	4.99827							x				1
15,32_565,1558m/z	565.156	15.3221					0.00181286	2.65351		x		x			x			x	4
15,34_369,0986m/z	369.099	15.3361					4.41e-05	3.79268		x		x			x				3
15,36_129,0553m/z	129.055	15.3641					1.31e-05	2.55883			x				x				2
15,36_189,0767m/z	189.077	15.3641					1.25e-07	2.42468			x				x				2
15,44_259,1186m/z	259.119	15.4398					3.68e-10	13.1735				x	x		x				3
15,44_314,1142m/z	314.114	15.4398					0.000438286	6.69312				x			x		x		3
15,47_355,0821m/z	355.082	15.4679					0.000802421	1271.27	x	x		x			x		x		5
15,66_479,1193m/z	479.119	15.6555					7.32e-08	16.9612			x				x				2
15,71_304,0583n	285.04	15.7115	Kaempferol (fragment)	-0.04	94.87	3	0.00175626	3.16326	x		x	x	x		x	x		x	7
15,71_385,1869m/z	385.187	15.7115					2.62e-09	Infinity				x			x		x	x	4
15,74_433,2073m/z	433.207	15.7395					0.000555691	66.355					x	x	x		x	x	5
15,82_465,1029m/z	465.103	15.8152					0.000103574	16.7958				x			x	x	x		4
15,83_431,1916m/z	431.192	15.8292					4.91e-08	Infinity				x		x	x			x	4
15,93_157,0506m/z	157.051	15.9271					1.19e-10	9.66776						x	x				2
15,93_148,0727n	183.03	15.9271					1.4e-07	8.58736						x	x				2
15,93_247,0824m/z	247.082	15.9271					1.24e-09	11.5408						x	x				2
15,93_315,0698m/z	315.07	15.9271					5.44e-15	10.7036						x	x				2
15,93_517,1544m/z	517.154	15.9271	B-type vitisin			1	8.16e-07	5.08065						x	x				2
15,97_342,2400m/z	342.24	15.9691					8.66e-10	20.3752							x				1
16,19_423,1861m/z	423.186	16.1905					3.05e-05	2.5712		x		x	x		x			x	5
16,23_111,0080m/z	111.008	16.2325					1.22e-12	8.70339						x	x				2
16,23_158,0576n	157.05	16.2325					7.69e-10	9.08995						x	x				2
16,23_315,0697m/z	315.07	16.2325					0.00258236	Infinity						x	x			x	3
16,23_517,1540m/z	517.154	16.2325					1.33e-06	6.8152			x			x	x				3
16,26_639,1198m/z	639.12	16.2605	anthocyanins	-0.76	92.67	3	3.85e-05	50.2954							x		x	x	3
16,27_300,1932m/z	300.193	16.2745					0.00710909	2.86625							x		x		2
16,42_625,1410m/z	625.141	16.4202	quercetin-dihexoside	-0.05	93.92	3	0.000821017	28.8574			x				x		x	x	4
16,46_619,1313m/z	619.131	16.4622					0.00236944	3.24533	x			x			x				3
16,49_348,0852n	347.077	16.4902					0.00059964	4.30835			x	x			x			x	4
16,49_509,1298m/z	509.13	16.4902					8.18e-05	3.65569			x	x		x	x			x	5
16,49_531,1116m/z	531.112	16.4902					0.00178184	3.48057			x	x		x	x			x	5
16,57_391,1609m/z	391.161	16.5659					0	28.1127							x				1
16,66_340,1878m/z	340.188	16.6638					2.46e-10	16.6948							x				1
16,75_257,0824m/z	257.082	16.7535					7.11e-05	2.84834	x			x	x		x		x		5
16,75_419,1349m/z	419.135	16.7535	rhaponticin, isorhapontin	0.4	87.79	3	2.12e-05	3.09719	x			x	x		x		x		5
16,82_425,0539m/z	425.054	16.8236					1.03e-06	69.8593	x			x			x			x	4
16,89_521,1212m/z	521.121	16.8936					0.00278511	8.28413				x	x		x		x		4
16,91_359,0926m/z	359.093	16.9076					0.000394748	7.86528				x	x		x		x	x	5
17,10_549,1599m/z	549.16	17.0952	piceatannol-dihexoside	-2.5	89.75	3	3.51e-06	3.37271		x				x	x				3
17,20_361,0545m/z	361.054	17.1989					0.00482983	16.6204				x		x	x			x	4
17,25_455,0650m/z	455.065	17.2549					8.29e-05	4.42807				x		x	x			x	4
17,33_549,1614m/z	549.161	17.3305					0.00793854	3.09475	x	x				x	x				4
17,33_617,1482m/z	617.148	17.3305					5.68e-06	4.45569		x				x	x				3
17,34_153,0918m/z	153.092	17.3445					8.52e-05	76.134		x		x			x		x	x	5
17,34_263,1291m/z	263.129	17.3445					8.85e-05	17.5395		x					x	x		x	4
17,36_579,1721m/z	579.172	17.3585					1.42e-05	2.35105				x			x			x	3
17,39_369,0981m/z	369.098	17.3866					9.44e-05	70.1898	x						x				2
17,50_397,0592m/z	397.059	17.5043					0.00028238	2.01628							x		x		2
17,52_327,0118m/z	327.012	17.5183					0.000115243	4.16598						x	x		x		3
17,52_419,0407m/z	419.041	17.5183					0.000736946	2.4154	x						x			x	3
17,53_170,0213n	169.014	17.5323					0.000263499	4.40957						x	x		x		3
17,72_339,0723m/z	339.072	17.7199					0.00211978	2.26047	x			x		x	x			x	5
17,73_156,1161n	155.108	17.7339					2.9e-14	20.765				x			x				2
17,73_199,0978m/z	199.098	17.7339					2.49e-11	16.1045				x			x				2
17,73_243,0876m/z	243.088	17.7339					0.00351077	116958				x			x			x	3
17,73_265,0696m/z	265.07	17.7339					9.46e-10	14.1844				x			x				2
17,79_580,1796n	579.172	17.7899					8.52e-06	2.47563				x			x			x	3
17,79_625,1677m/z	625.168	17.7899					0.00118631	3.49159							x		x		2
17,79_647,1592m/z	647.159	17.7899	type-A pyranodelphinin	5	85.3	3	0.000684751	2.3126				x			x			x	3
17,80_185,1185m/z	185.119	17.8039					0.000811078	90.9786				x			x	x		x	4
17,80_229,1082m/z	229.108	17.8039					0.00226866	52.2109				x			x	x		x	4
17,80_481,2059m/z	481.206	17.8039					7.77e-16	49.2044							x				1
17,82_328,0259m/z	328.026	17.8179					1.95e-14	20.8269				x			x				2
17,83_319,0774m/z	319.077	17.8319					1.2e-09	15.121				x			x				2
18,25_197,0454m/z	197.045	18.2549					3.77e-06	4.61619	x			x			x				3
18,25_319,0825m/z	319.082	18.2549					4.47e-07	4.90012	x			x			x		x		4
18,25_813,1891m/z	813.189	18.2549					1.06e-06	3.896				x			x	x			3
18,27_184,0371n	165.019	18.2689					8.14e-05	2.99902	x		x	x			x				4
18,27_363,0718m/z	363.072	18.2689					0.000293413	3.15881	x		x	x			x				4
18,27_385,0534m/z	385.053	18.2689					0.000380757	3.60126	x		x	x			x				4
18,35_611,2554m/z	611.255	18.3529					0.00712874	Infinity	x	x		x			x	x	x	x	7
18,41_463,0872m/z	463.087	18.409					3.06e-08	9.2808		x		x	x		x	x			5
18,48_230,1155n	229.108	18.4846					0.000173784	35.8164				x			x	x		x	4
18,50_328,0249m/z	328.025	18.4987					1.8e-09	11.8158							x				1
18,50_503,1868m/z	503.187	18.4987					0	26.6065							x				1
18,51_185,1185m/z	185.118	18.5127					1.05e-09	46.6239							x			x	2
18,51_319,0777m/z	319.078	18.5127					0.00611878	75.4271				x			x	x		x	4
18,51_482,2366n	481.206	18.5127					2.1e-05	149.489			x				x			x	3
18,51_512,1356m/z	512.136	18.5127					0	37.0213							x				1
18,51_733,3036m/z	733.304	18.5127					0	43.2641							x				1
18,54_287,0562m/z	287.056	18.5406					0.0081836	2.22234			x	x			x		x		4
18,55_259,0611m/z	259.061	18.5546					2.34e-05	3.95176			x	x			x	x	x		5
18,63_621,1824m/z	621.182	18.6303	anthocyanin			3	3e-09	15.8543				x	x		x			x	4
18,73_315,0873m/z	315.087	18.7283	anthocyanin			3	0.000175863	3.36487				x	x		x			x	4
18,73_435,1147m/z	435.115	18.7283	anthocyanin			3	9.69e-07	3.61194			x	x			x	x			4
18,77_181,0506m/z	181.051	18.7703					9.6e-07	4.81289	x	x		x			x				4
18,82_429,1735m/z	429.174	18.818					1.6e-06	4.51836						x	x				2
19,09_439,1071m/z	439.107	19.0896					3.34e-10	3.55417							x			x	2
19,16_356,2552m/z	356.255	19.1597	leucine-leucine-leucine	-0.71	89.46	3	2.43e-12	25.9562							x				1
19,40_231,1237m/z	231.124	19.395					4.44e-16	49.9867				x			x				2
19,40_449,1079m/z	449.108	19.395					0.000860757	22.3467	x			x	x		x	x	x		6
19,45_552,1482n	533.13	19.451	Malvidin 3-(6-acetyl)-glucoside	0	93.2	1	4.05e-10	19.9816				x			x			x	3
19,51_522,1373n	503.119	19.507					1.62e-14	22.142				x			x		x	x	4
19,60_385,0923m/z	385.092	19.5967	Resveratrol-glucuronide	0	88.3	3	3.15e-06	64.2682	x			x			x		x		4
19,77_453,2331m/z	453.233	19.7704					8.71e-08	8.32036				x			x				2
19,78_225,0558m/z	225.056	19.7843	stilbenoid	0.26	95.07	3	3.47e-11	4.15487				x			x			x	3
19,80_503,1166m/z	503.117	19.7983					0.000240048	2.5836							x				1
19,88_471,1841m/z	471.184	19.8823					0.00757259	8.29466	x	x		x			x	x	x		6
19,97_354,2034m/z	354.203	19.972					0.000228739	2.1055							x		x		2
19,97_593,1876m/z	593.188	19.972					2.59e-05	2.44849				x			x			x	3
19,97_661,1745m/z	661.175	19.972					0.00052555	3.36934				x			x			x	3
19,99_641,1506m/z	641.151	19.986					7.04e-14	23.5033				x			x		x	x	4
20,03_453,1340m/z	453.134	20.028	epsilon viniferin	-0.79	88.24	1	0.00149215	16.0614				x	x	x	x		x	x	6
20,08_170,0215n	151.004	20.084					0.00282523	2.42362		x		x		x	x		x		5
20,36_278,1401m/z	278.14	20.3614					0.00171638	2.61166							x				1
20,36_626,1638n	607.146	20.3614	Malvidin 3-glucoside-4-vinylphenol	0	93.5	2	6.95e-05	4.19697				x			x			x	3
20,40_227,0714m/z	227.071	20.4034	Resveratrol	0.23	97.85	1	0.00153774	2.43591			x	x	x	x	x				5
20,40_229,1444m/z	229.144	20.4034					1.09e-05	2.22857			x				x				2
20,42_433,1134m/z	433.113	20.4174	phlorizin chalcone	-1.53	89.29	1	0.00987976	14.5597			x	x			x	x	x	x	6
20,47_173,1184m/z	173.118	20.4733					0.000124354	2.10777							x				1
20,47_391,1035m/z	391.104	20.4733					0.000570405	2.99658	x			x			x		x		4
20,56_203,1294m/z	203.129	20.563					0.000202769	4.02873	x			x			x		x		4
20,59_331,1163m/z	331.116	20.591					3.92e-10	2.30643						x	x				2
20,59_531,1140m/z	531.114	20.591					0.00230674	3.21498	x			x			x				3
20,66_180,0419n	179.035	20.661					1.65e-09	5.10437		x		x			x			x	4
20,66_207,0663m/z	207.066	20.661					3.74e-07	3.50735		x		x			x			x	4
20,74_431,1928m/z	431.193	20.7367					1.98e-05	5.14868						x	x	x	x		4
20,76_343,2122m/z	343.212	20.7647					0.00491482	2.33524	x						x				2
20,82_271,0613m/z	271.061	20.8207	naringenin	0.39	93.31	1	4.29e-12	3.26613				x			x				2
20,88_275,1139m/z	275.114	20.8823					1.36e-11	18.8111				x			x				2
20,92_167,1080m/z	167.108	20.9244					0	41.4197							x				1
20,92_211,0979m/z	211.098	20.9244					0.00601775	Infinity							x	x			2
20,92_257,1398m/z	257.14	20.9244					1.31e-05	Infinity							x			x	2
20,92_325,1273m/z	325.127	20.9244					0.000877123	36.4711							x	x		x	3
20,92_537,2699m/z	537.27	20.9244					0	88.2166							x				1
20,92_605,2552m/z	605.255	20.9244					4.44e-16	100.182							x				1
20,94_195,1029m/z	195.103	20.9384					1.28e-10	18.2532				x			x				2
20,94_461,1015m/z	461.101	20.9384					9.44e-10	14.1906				x			x				2
20,99_227,1288m/z	227.129	20.9944					0	38.2249				x			x				2
20,99_271,1188m/z	271.119	20.9944					0.00401736	Infinity				x			x			x	3
21,02_368,2191m/z	368.219	21.0224					4.79e-05	4.42597							x				1
21,07_343,1778m/z	343.178	21.0701					0.00085955	3.45961							x			x	2
21,15_191,0714m/z	191.071	21.1541					0.00132954	2.31087	x			x			x				3
21,17_119,0493m/z	119.049	21.1681					0.000181483	3.16942		x		x			x				3
21,17_164,0472n	163.04	21.1681					0.000559371	2.8483				x			x				2
21,29_382,2347m/z	382.235	21.2858					1.57e-05	6.51353							x				1
21,40_195,1030m/z	195.103	21.3977					1.43e-06	14.8376				x			x				2
21,59_169,1236m/z	169.124	21.5854					0.00098587	Infinity				x			x	x		x	4
21,59_213,1135m/z	213.114	21.5854					0.00502408	1367.61				x			x			x	3
21,59_303,0836m/z	303.084	21.5854					0.0031608	Infinity				x			x			x	3
21,59_371,0705m/z	371.071	21.5854					4.36e-08	9.66166				x			x				2
21,59_449,2176m/z	449.218	21.5854					3.63e-12	51.7426							x				1
21,59_471,1990m/z	471.199	21.5854					1.1e-12	35.4414							x				1
21,59_493,1804m/z	493.18	21.5854					1.44e-15	33.9898							x				1
21,63_215,1292m/z	215.129	21.6331					3.43e-12	26.2986				x			x				2
21,65_531,3150m/z	531.315	21.6471					0.000232392	30.0872					x		x	x		x	4
21,79_347,0702m/z	347.07	21.7871					2.54e-09	2.0504				x			x				2
21,93_528,2326m/z	528.233	21.9328					3.17e-12	27.9855							x				1
									72	76	52	252	64	134	621	73	159	197

## Sheet: Table S2
Table S3. Putative markers list for the analysis in ESI+; including information about the annotation, annotation level, statistical data and the group(s) of wines that were markers.
Compound	m/z	Retention time (min)	Annotation	ppm	Isotopic similarity	Annotation level*	Anova (p)	Max Fold Change	Mass defect	odd or even	Aglianico	Canonnau	Corvina	Montepulciano	Nebbiolo	Primitivo	Raboso	Sagrantino	Sangiovese	Teroldego	Sum	Aglianico
1,02_268,9501m/z	268.95	1.01688					6.13768e-10	2.65605	0.950063	EVEN	1					1					2
1,02_450,9070m/z	450.907	1.01688					1.69569e-09	6.92366	0.906981	EVEN	1	1				1					3
1,02_222,9444m/z	222.944	1.01688					7.5093e-08	2.30702	0.944405	EVEN	1					1					2
1,02_538,8902m/z	538.89	1.01688					1.01697e-05	8.07477	0.890174	EVEN	1								1		2
1,03_582,8703m/z	582.87	1.03088					1.1392e-08	5.27199	0.870256	EVEN	1										1	1
1,03_353,9281n	336.925	1.03088					1.42811e-08	2.22679	0.924781	EVEN	1					1					2
1,03_296,9438m/z	296.944	1.03088					4.32682e-08	3.51862	0.943839	EVEN	1					1					2
1,03_382,9301m/z	382.93	1.03088					6.87426e-08	3.91748	0.930054	EVEN	1					1					2
1,03_410,9238m/z	410.924	1.03088					8.05112e-07	2.61153	0.92384	EVEN	1					1					2
1,03_553,8909n	536.888	1.03088					4.80955e-06	5.03006	0.887629	EVEN	1					1					2
1,03_626,8672m/z	626.867	1.03088					0.00187322	2.20945	0.86724	EVEN	1					1					2
1,04_640,8849m/z	640.885	1.04485					2.20317e-10	2.84681	0.884942	EVEN	1					1					2
1,04_524,9027m/z	524.903	1.04485					1.65535e-09	3.2858	0.902696	EVEN	1					1					2
1,04_655,8879n	638.885	1.04485					4.73244e-08	2.0565	0.884569	EVEN	1					1					2
1,06_443,9054n	466.882	1.05893					6.96321e-12	2.03373	0.881893	EVEN						1					1
1,06_583,8779n	606.867	1.05893					2.85166e-05	2.03101	0.867098	EVEN						1					1
1,07_475,8607n	458.857	1.07288					1.90286e-06	2.03185	0.857453	EVEN	1	1									2
1,07_361,8812n	344.878	1.07288					2.79108e-06	2.11869	0.877941	EVEN	1	1									2
1,07_588,8156m/z	588.816	1.07288					0.000151743	3.26334	0.815646	EVEN	1	1									2
1,07_679,8103n	702.8	1.07288					0.000743161	3.28441	0.799527	EVEN	1	1						1			3
1,07_474,8359m/z	474.836	1.07288					0.000785222	3.16131	0.835934	EVEN	1	1									2
1,07_589,8416n	572.838	1.07288					1.09857e-06	2.03373	0.838268	EVEN		1									1
1,10_297,8803n	320.87	1.10095					1.44107e-13	3.7279	0.869551	EVEN						1					1
1,10_236,9073m/z	236.907	1.10095					1.72505e-09	3.92197	0.907303	EVEN						1					1
1,11_387,7971n	426.767	1.11492					2.69092e-09	4.75531	0.767307	EVEN						1					1
1,11_303,8372n	326.826	1.11492					2.60647e-07	3.23093	0.826447	EVEN						1					1
1,14_295,8003n	296.808	1.14298					1.23235e-14	3.13698	0.807533	EVEN						1					1
1,14_122,9258m/z	122.926	1.14298					1.37668e-14	3.83041	0.925807	EVEN						1					1
1,14_380,7694m/z	380.769	1.14298					2.74225e-14	4.68943	0.769351	EVEN						1					1
1,14_206,8879m/z	206.888	1.14298					1.47993e-13	5.46718	0.887892	EVEN						1					1
1,14_298,8062m/z	298.806	1.14298					2.76668e-13	4.17765	0.806189	EVEN						1					1
1,14_290,8498m/z	290.85	1.14298					1.25975e-10	7.71103	0.849795	EVEN						1		1			2
1,14_470,6937m/z	470.694	1.14298					1.51308e-10	2.29867	0.693736	EVEN						1					1
1,14_292,8479m/z	292.848	1.14298					2.65909e-10	8.18757	0.847919	EVEN						1					1
1,14_208,8866m/z	208.887	1.14298					4.56815e-08	5.47568	0.886568	EVEN						1					1
1,14_381,7980n	382.767	1.14298					0.000111229	3.59767	0.767177	EVEN						1					1
1,14_554,6557m/z	554.656	1.14298					0.0044533	3.10726	0.655711	EVEN						1					1
1,14_208,8866m/z	208.887	1.14298					0.000182186	2.128	0.886568	EVEN								1			1
1,14_381,7980n	382.767	1.14298					0.00194202	2.26142	0.767177	EVEN								1			1
1,18_174,8933m/z	174.893	1.17667					8.85732e-10	2.86715	0.89326	EVEN						1					1
1,18_334,7700m/z	334.77	1.17667					0.00170971	3.04573	0.769967	EVEN						1				1	2
1,18_483,7153n	484.716	1.17667					0.00655986	2.82581	0.715657	EVEN						1					1
1,19_255,1228n	238.12	1.19065					3.93431e-07	2.83894	0.11954	EVEN	1	1									2
1,19_317,1236n	300.12	1.19065					5.19996e-07	3.06334	0.120283	EVEN	1	1									2
1,19_190,0986m/z	190.099	1.19065					2.87283e-06	2.75014	0.0986276	EVEN	1	1									2
1,19_189,1609m/z	189.161	1.19065					1.23277e-05	3.03401	0.160863	ODD	1						1				2
1,19_282,1099m/z	282.11	1.19065					0.000202354	2.83163	0.109881	EVEN	1	1									2
1,19_585,0710m/z	585.071	1.19065					0.00024921	3.55885	0.0710166	ODD					1						1
1,19_304,1516m/z	304.152	1.19065					2.89003e-09	3.45764	0.15158	EVEN						1					1
1,19_174,1123n	175.12	1.19065					0.000312276	2.39453	0.11959	ODD						1				1	2
1,19_157,0871n	158.093	1.19065					0.00168227	2.57257	0.0932379	EVEN						1				1	2
1,19_446,9941m/z	446.994	1.19065					0.00123228	9.77821	0.99409	EVEN									1	1	2
1,20_220,1097m/z	220.11	1.20462					4.08875e-06	5.56815	0.109741	EVEN	1										1	1
1,20_278,0286n	301.018	1.20462					4.5166e-08	2.87237	0.0177851	ODD						1					1
1,20_286,1412m/z	286.141	1.20462					9.12832e-08	2.31586	0.14115	EVEN						1					1
1,20_398,9937m/z	398.994	1.20462					1.5908e-05	11.2595	0.99365	EVEN						1			1		2
1,20_414,9706m/z	414.971	1.20462					0.000623979	3.46607	0.970584	EVEN						1				1	2
1,20_203,0544m/z	203.054	1.20462					0.000711927	2.16778	0.0544078	ODD						1					1
1,22_109,0291m/z	109.029	1.21862					2.43366e-05	2.29357	0.0290762	ODD					1	1				1	3
1,22_81,0339m/z	81.0339	1.21862					2.7271e-05	2.25494	0.0339362	ODD					1	1				1	3
1,22_181,0721m/z	181.072	1.21862					0.000119926	2.54019	0.0721079	ODD					1	1				1	3
1,22_373,0319m/z	373.032	1.21862					9.69017e-06	4.14694	0.0318777	ODD						1					1
1,22_293,9196n	316.909	1.21862					2.79777e-05	5.24788	0.908803	EVEN				1		1				1	3
1,22_409,0390m/z	409.039	1.21862	digallacturonic acid adduct K	2.96	92.26	3	0.000756764	34.3393	0.0389916	ODD						1			1	1	3
1,23_215,0591n	254.02	1.2327					1.07778e-06	5.21675	0.0201031	EVEN					1		1	1			3
1,23_261,0396m/z	261.04	1.2327					6.35735e-06	3.54792	0.0396194	ODD						1					1
1,23_127,0402m/z	127.04	1.2327					0.000160486	2.34817	0.0402379	ODD						1				1	2
1,23_335,0753m/z	335.075	1.2327					0.00584211	2.49192	0.0753437	ODD						1					1
1,23_163,0616m/z	163.062	1.2327					3.2852e-07	3.09605	0.0616103	ODD										1	1
1,26_336,1659n	337.174	1.26067					0.000146617	3.55453	0.173678	ODD	1	1	1		1						4
1,26_257,1624m/z	257.162	1.26067					0.0037975	7.16947	0.162416	ODD	1	1			1						3
1,26_132,0664m/z	132.066	1.26067					2.5838e-10	2.15163	0.0664083	EVEN	1										1	1
1,26_270,0972n	309.06	1.26067					7.77156e-16	3.66504	0.0599138	ODD						1					1
1,26_370,0713n	393.064	1.26067					0.00493525	1000	0.0636959	ODD						1			1		2
1,27_263,0751m/z	263.075	1.27465					1.82518e-08	3.46873	0.0751473	ODD						1					1
1,27_276,1332n	277.14	1.27465					0.00847391	2.54522	0.140474	ODD						1				1	2
1,27_213,1244m/z	213.124	1.27465					0.000668122	2.26283	0.124389	ODD										1	1
1,30_206,1034m/z	206.103	1.30272					1.51791e-09	2.03997	0.103358	EVEN	1										1	1
1,30_257,1048n	258.112	1.30272					1.87798e-05	3.47293	0.112041	EVEN					1			1			2
1,30_233,0072m/z	233.007	1.30272					2.85386e-10	6.84328	0.00721524	ODD						1			1		2
1,32_395,0610m/z	395.061	1.31672					8.55761e-06	2.03266	0.0609566	ODD		1				1					2
1,32_234,0991m/z	234.099	1.31672					0.000180304	2.12607	0.0990614	EVEN					1	1					2
1,33_397,0751m/z	397.075	1.33068	lactobionic acid adduct K	2.42	89.24	3	3.78061e-05	3.36566	0.0751414	ODD	1	1								1	3
1,33_219,0486m/z	219.049	1.33068	Galactonic acid, gluconic adduct Na	5.54	93.16	3	0.000136503	2.43176	0.0486112	ODD	1	1								1	3
1,33_183,0589n	184.066	1.33068					2.40845e-10	3.25498	0.0661416	EVEN					1						1
1,36_118,0866m/z	118.087	1.36437	Valine	3	91.8	1	1.4818e-05	2.65365	0.0866171	EVEN			1								1
1,38_189,1358m/z	189.136	1.37837					0.000767408	3.47575	0.135838	ODD					1						1
1,38_162,1130m/z	162.113	1.37837					0.00364902	2.17802	0.112968	EVEN							1		1	1	3
1,38_103,0393m/z	103.039	1.37837					8.22876e-09	2.69813	0.039327	ODD										1	1
1,41_245,0936n	246.099	1.40638					7.67368e-05	2.29414	0.0986073	EVEN	1										1	1
1,41_264,1093m/z	264.109	1.40638					0.000104005	2.51632	0.109264	EVEN	1			1							2
1,41_599,0876m/z	599.088	1.40638					0.00192423	6.64792	0.0875796	ODD	1										1	1
1,41_273,1205m/z	273.121	1.40638					0.0026958	2.14294	0.120546	ODD	1					1			1	1	4
1,41_111,0474m/z	111.047	1.40638					2.21104e-08	2.44062	0.0474422	ODD						1					1
1,41_158,0571m/z	158.057	1.40638					0.000160588	2.03063	0.0571295	EVEN									1	1	2
1,42_112,0166n	95.0133	1.42037					5.40064e-05	3.72789	0.0133149	ODD	1										1	1
1,42_172,0394n	155.036	1.42037					0.000368178	2.41455	0.0361476	ODD	1										1	1
1,42_583,1128m/z	583.113	1.42037					0.00210173	9.80519	0.112767	ODD	1										1	1
1,42_123,0087m/z	123.009	1.42037					0.00338282	2.10219	0.00873009	ODD									1		1
1,43_312,0755n	335.065	1.43435					3.9968e-15	3.65092	0.0647281	ODD						1					1
1,43_248,1149m/z	248.115	1.43435					1.8081e-05	2.17054	0.114886	EVEN						1					1
1,43_266,1249m/z	266.125	1.43435					0.00200595	2.13333	0.12485	EVEN						1					1
1,43_347,0968m/z	347.097	1.43435					0.00347568	4.942	0.0967867	ODD						1			1	1	3
1,45_162,0553n	145.052	1.44843					1.44388e-06	2.01662	0.0519775	ODD			1								1
1,45_325,1149m/z	325.115	1.44843					0.000738207	2.70131	0.114866	ODD			1	1						1	3
1,45_311,0703n	312.077	1.44843					8.02435e-08	24.456	0.0774736	EVEN					1						1
1,45_365,1064m/z	365.106	1.44843	disaccharide adduct Na	3	92.6	3	1.80855e-12	2.26193	0.106435	ODD						1					1
1,46_362,0953m/z	362.095	1.46238					3.33183e-07	2.93232	0.0952521	EVEN						1					1
1,48_676,1953m/z	676.195	1.47647					0.00461578	2.08437	0.195331	EVEN							1				1
1,49_458,1884m/z	458.188	1.49047					0.00995744	2.10583	0.18842	EVEN						1					1
1,49_852,2235m/z	852.223	1.49047					0.00418524	3.91165	0.223463	EVEN							1		1		2
1,52_866,2466m/z	866.247	1.51843					0.00472117	1000	0.246556	EVEN										1	1
1,55_548,0599m/z	548.06	1.55212					0.000121051	3.58523	0.0598739	EVEN					1	1	1				3
1,57_304,1626m/z	304.163	1.56608					0.00287805	4.38479	0.162552	EVEN			1		1		1		1	1	5
1,57_88,0660n	111.055	1.56608					8.42576e-08	2.37436	0.0552367	ODD						1					1
1,57_157,0615m/z	157.062	1.56608					6.45079e-06	2.61215	0.0615286	ODD						1					1
1,58_109,0294m/z	109.029	1.58017					0.00172296	2.00111	0.0294284	ODD	1										1	1
1,59_325,1143m/z	325.114	1.59413					1.8977e-05	2.25011	0.114312	ODD	1										1	1
1,59_362,0951m/z	362.095	1.59413					7.3468e-05	2.90022	0.0950629	EVEN	1				1	1	1				4
1,61_366,1114m/z	366.111	1.6082					4.79033e-11	2.58027	0.111424	EVEN						1					1
1,62_287,0808m/z	287.081	1.62218					2.7835e-09	3.53409	0.0807693	ODD	1	1					1				3
1,64_307,1017m/z	307.102	1.63617					2.38525e-06	2.34666	0.1017	ODD	1				1		1		1		4
1,64_87,0444m/z	87.0444	1.63617					0	6.54745	0.0444354	ODD										1	1
1,64_146,1184m/z	146.118	1.63617					4.80282e-13	4.63121	0.118428	EVEN										1	1
1,69_216,0752n	217.083	1.69					0.000115672		0.0832916	ODD				1	1						2
1,69_263,0889m/z	263.089	1.69					0.000655846		0.0889097	ODD				1							1
1,69_274,1035m/z	274.104	1.69222					7.01483e-10	3.4248	0.1035	EVEN					1						1
1,69_347,0911m/z	347.091	1.69222					2.29114e-07	3.3198	0.0910947	ODD						1			1		2
1,71_470,2669m/z	470.267	1.7062					0.000545599	3.46542	0.266858	EVEN		1						1	1		3
1,74_144,1029m/z	144.103	1.73987					0	3.71061	0.102854	EVEN							1				1
1,74_475,1775m/z	475.178	1.73987					0.00541791	4.65206	0.177505	ODD							1				1
1,74_308,0933m/z	308.093	1.73987	glutathione	7	95.7	1	0.00711021	2.03812	0.0932729	EVEN									1	1	2
1,77_258,0851n	259.092	1.76785					0.000224683	2.03885	0.0920735	ODD					1						1
1,77_443,1216m/z	443.122	1.76785					1.02985e-07	10.002	0.121591	ODD						1					1
1,77_362,0951m/z	362.095	1.76785					1.44348e-07	5.71904	0.0950836	EVEN						1			1		2
1,77_162,0544n	145.051	1.76785					1.88835e-07	2.07391	0.0510652	ODD						1					1
1,77_325,1147m/z	325.115	1.76785					1.97588e-06	2.86624	0.114667	ODD						1					1
1,85_280,1282n	319.065	1.8519					4.64274e-08	2.95278	0.0650603	ODD		1				1					2
1,85_365,1067m/z	365.107	1.8519	disaccharide adduct Na	3	89.7	3	1.9984e-15	2.97864	0.106724	ODD						1					1
1,87_307,1262m/z	307.126	1.86588	Glutamylhistidine adduct Na	1		3	3.98803e-12	12.7454	0.126203	ODD					1						1
1,87_353,0899m/z	353.09	1.86588					1.80464e-07	4.05438	0.0899109	ODD						1					1
1,89_226,0837m/z	226.084	1.89388					0.00143777	2.48096	0.0836985	EVEN					1		1				2
1,94_527,1607m/z	527.161	1.94163					3.89964e-05	3.89974	0.160684	ODD	1								1		2
1,98_351,1269m/z	351.127	1.9836					9.83534e-09	2.70736	0.126944	ODD					1	1	1			1	4
2,00_190,1063m/z	190.106	1.9976					4.49633e-09	3.60489	0.106319	EVEN	1			1							2
2,01_259,1072n	260.114	2.01158					0.000214843	2.50125	0.114401	EVEN		1									1
2,01_278,1256m/z	278.126	2.01158					1.39946e-05	3.0104	0.125582	EVEN					1						1
2,03_190,1456m/z	190.146	2.02567					0	12.9903	0.145586	EVEN	1	1					1		1		4
2,03_231,1094n	232.119	2.02567					7.92932e-06	2.61131	0.119449	EVEN		1									1
2,03_236,1506m/z	236.151	2.02567					4.86167e-06	2.93799	0.150615	EVEN							1		1	1	3
2,03_124,0403m/z	124.04	2.02567					0.00061529	2.50971	0.0402603	EVEN										1	1
2,04_334,1001m/z	334.1	2.03963					0.00776408	8.98126	0.100091	EVEN				1	1		1	1	1		5
2,04_338,1130m/z	338.113	2.03963					4.29812e-05	2.46288	0.112998	EVEN				1					1	1	3
2,07_114,0555m/z	114.056	2.0677					9.88435e-05	2.42072	0.0555475	EVEN					1					1	2
2,13_176,1286m/z	176.129	2.12932					0.000241754	3.86744	0.128556	EVEN		1							1		2
2,13_291,1312m/z	291.131	2.12932	arginosuccinic acid	4.65	96.73	3	9.62574e-12	4.87	0.131245	ODD					1						1
2,16_321,1169m/z	321.117	2.15737					2.1494e-06	3.05246	0.116874	ODD					1	1			1	1	4
2,16_439,1429m/z	439.143	2.15737					5.30896e-06	5.2554	0.142911	ODD						1	1				2
2,17_173,1049n	174.114	2.17135					0.000329724	2.075	0.113666	EVEN		1			1						2
2,17_282,1020m/z	282.102	2.17135					4.11514e-08	2.2462	0.101965	EVEN						1					1
2,19_296,0760n	319.065	2.18532					1.29462e-05	2.81848	0.0652504	ODD		1				1					2
2,21_347,0961m/z	347.096	2.21338					0.00258579	3.77207	0.0961101	ODD	1					1	1		1		4
2,21_429,1993m/z	429.199	2.21338					0.00469393	2.02187	0.199322	ODD					1		1		1		3
2,21_335,0962m/z	335.096	2.21338					1.71898e-11	2.13198	0.0962144	ODD						1					1
2,21_342,1718m/z	342.172	2.21338					0.00920288	3.03238	0.171776	EVEN									1		1
2,23_351,0758m/z	351.076	2.22737					4.54303e-13	2.1809	0.0758407	ODD						1					1
2,23_215,0545m/z	215.054	2.22737					3.80886e-08	2.27199	0.0544544	ODD						1					1
2,26_351,1279m/z	351.128	2.25542					7.40653e-09	2.50934	0.127866	ODD				1	1						2
2,26_274,1889m/z	274.189	2.25542	Valyl-Arginine	6		3	0.00356893	2.11226	0.188905	EVEN									1		1
2,32_182,0825m/z	182.082	2.3171					0.000280703	17.2731	0.0824967	EVEN		1									1
2,32_250,1176n	233.114	2.3171					2.72334e-05	2.78468	0.114343	ODD					1						1
2,32_142,0191m/z	142.019	2.3171					0	16.3594	0.0190666	EVEN						1					1
2,33_128,9871m/z	128.987	2.3311					0.000496992	2.29875	0.987101	EVEN	1					1				1	3
2,35_126,0560m/z	126.056	2.34508					1.77134e-06	2.04821	0.0559666	EVEN		1					1				2
2,35_171,0546n	172.062	2.34508					0.000216283	2.23495	0.0618926	EVEN		1					1				2
2,36_437,1276m/z	437.128	2.35907					0.00467145	2.13387	0.127633	ODD								1			1
2,36_421,0980m/z	421.098	2.35907					0.00937897	4.49858	0.0979915	ODD									1		1
2,42_146,0933m/z	146.093	2.41508					4.84128e-08	2.59062	0.0933077	EVEN					1						1
2,42_87,0445m/z	87.0445	2.41508					5.86007e-05	2.19554	0.0444798	ODD					1						1
2,42_259,0396m/z	259.04	2.41508					0.000774512	6.21244	0.0395614	ODD					1	1				1	3
2,43_321,1169m/z	321.117	2.42908					0.000151608	2.4299	0.116891	ODD					1						1
2,43_306,0905n	307.097	2.42908					3.00828e-10	2.56098	0.097107	ODD						1					1
2,43_321,1169m/z	321.117	2.42908					4.03184e-07	3.20767	0.116891	ODD						1					1
2,43_112,0512m/z	112.051	2.42908					0.000287127	2.10869	0.0512088	EVEN						1					1
2,44_157,0145m/z	157.014	2.44308					0.000104511	4.58207	0.0144672	ODD	1				1					1	3
2,44_203,1266n	204.124	2.44308					0.00698735	2.16207	0.123822	EVEN			1				1			1	3
2,44_180,1621n	203.151	2.44308					2.38939e-06	2.14776	0.151303	ODD						1					1
2,46_259,1662m/z	259.166	2.45715					0.000457235	2.26576	0.166197	ODD	1			1	1						3
2,46_262,1298m/z	262.13	2.45715					0.0014437	2.16202	0.129821	EVEN	1										1	1
2,46_290,1238n	291.12	2.45715					0.000754869	3.07404	0.120425	ODD		1			1		1				3
2,46_260,1974m/z	260.197	2.45715					0.000405357	2.23979	0.197397	EVEN									1		1
2,49_629,1903m/z	629.19	2.49073					2.29682e-09	6.31556	0.190276	ODD		1				1					2
2,73_393,1385m/z	393.138	2.73457					0.000307497	4.14917	0.138478	ODD					1					1	2
2,73_423,0116m/z	423.012	2.73457					2.52694e-06	4.16588	0.0116446	ODD								1		1	2
2,76_438,9846m/z	438.985	2.76252					4.57571e-05	5.43366	0.984639	EVEN								1		1	2
2,78_247,1316m/z	247.132	2.7766					0.00285956	3.05577	0.131565	ODD					1			1			2
2,78_393,9851m/z	393.985	2.7766					8.53499e-05	3.11633	0.985097	ODD							1	1		1	3
2,78_179,9999m/z	180	2.7766					0.000989464	2.26084	0.999885	ODD							1	1		1	3
2,78_68,9976m/z	68.9976	2.7766					0.00309224	2.2344	0.997567	EVEN							1	1		1	3
2,78_408,0147n	409.022	2.7766					0.00381507	2.22405	0.0222009	ODD							1	1		1	3
2,78_111,0082m/z	111.008	2.7766					0.00474696	2.18128	0.00818172	ODD							1	1		1	3
2,79_139,0040m/z	139.004	2.79058					0.00185961	2.42304	0.00395869	ODD							1	1		1	3
2,79_215,0178m/z	215.018	2.79058	Citric acid adduct Na	7		1	0.004016	2.21426	0.0178157	ODD							1	1		1	3
2,98_361,0772m/z	361.077	2.9783					0.0056974	2.10325	0.0771613	ODD	1				1	1					3
2,98_227,0179m/z	227.018	2.9783					4.24575e-08	2.20988	0.0178702	ODD						1					1
2,98_123,0086m/z	123.009	2.9783					0.00341381	2.47831	0.00856418	ODD						1				1	2
2,98_169,0154m/z	169.015	2.9783					0.000646788	2.09565	0.0154458	ODD										1	1
3,05_261,0962m/z	261.096	3.05					2.21149e-05		0.096187	ODD				1							1
3,07_439,0742m/z	439.074	3.06805					0.000257901	2.9945	0.0741968	ODD	1							1		1	3
3,10_497,1490m/z	497.149	3.09602					1.62993e-10	9.31031	0.149028	ODD						1		1	1		3
3,11_259,1669m/z	259.167	3.11					5.42558e-05	2.81287	0.16691	ODD	1			1	1				1		4
3,11_68,9976m/z	68.9976	3.11					0.000973592	2.81944	0.997598	EVEN							1	1		1	3
3,12_139,0040m/z	139.004	3.124					0.000564315	3.08529	0.00404825	ODD							1	1		1	3
3,12_192,0287n	215.018	3.124	Citric acid adduct Na	8		1	0.000857645	2.49452	0.0179328	ODD							1	1		1	3
3,12_111,0084m/z	111.008	3.124					0.00125572	2.57917	0.00844473	ODD							1	1		1	3
3,12_400,0204n	423.01	3.124					0.00137484	2.27196	0.00964536	ODD							1	1		1	3
3,19_261,0600m/z	261.06	3.19407					3.33067e-16	5.54248	0.060046	ODD					1				1		2
3,30_147,0542n	130.051	3.29775					4.28011e-05	2.10407	0.0509097	EVEN									1		1
3,38_227,0176m/z	227.018	3.38183					0.0010004	2.02306	0.0176455	ODD						1		1			2
3,38_465,2087m/z	465.209	3.38183					1.15312e-05	5.65093	0.208708	ODD									1		1
3,44_231,0851m/z	231.085	3.44352					1.66933e-08	2.02185	0.0851416	ODD						1					1
3,47_300,0779n	323.067	3.47147					9.68858e-12	3.21458	0.067119	ODD						1					1
3,51_629,1913m/z	629.191	3.51348					5.68878e-10	4.55951	0.191285	ODD		1				1		1			3
3,54_286,1524m/z	286.152	3.54155					0.00115399	2.2474	0.152369	EVEN						1			1		2
3,54_130,0509m/z	130.051	3.54155					9.09785e-08	2.15592	0.0508729	EVEN									1		1
3,54_261,0960m/z	261.096	3.54155					6.80711e-12	2.95175	0.0959838	ODD										1	1
3,57_162,0601m/z	162.06	3.56953					0.00487827	2.56551	0.0601274	EVEN		1			1			1			3
3,57_393,1383m/z	393.138	3.56953					0.00391565	13.5935	0.13833	ODD			1		1						2
3,65_238,0720m/z	238.072	3.64523					2.12657e-05	6.37976	0.0719678	EVEN					1			1		1	3
3,65_498,1525m/z	498.153	3.64523					1.23612e-12	26.4452	0.152548	EVEN						1			1		2
3,69_344,0924m/z	344.092	3.68725					7.56159e-05	3.09231	0.09243	EVEN						1					1
3,70_465,2087m/z	465.209	3.70123					0.000637728	3.34843	0.208746	ODD									1		1
3,76_497,1486m/z	497.149	3.75723					0	11.181	0.148647	ODD						1			1		2
3,77_379,0507m/z	379.051	3.7712					0.000200433	2.24726	0.0506617	ODD	1					1			1		3
3,77_156,9821m/z	156.982	3.7712					0.00623825	2.41814	0.982095	EVEN	1					1					2
3,80_241,0214m/z	241.021	3.80487					4.92792e-05	2.89933	0.0214053	ODD	1					1					2
3,80_274,0017n	275.009	3.80487					0.00822638	2.82831	0.00899694	ODD	1				1	1					3
3,80_261,0224m/z	261.022	3.80487					1.32117e-14	4.23777	0.0224038	ODD						1					1
3,82_188,1310n	211.12	3.81893					7.32466e-05	4.88074	0.120216	ODD			1					1			2
3,82_172,9553m/z	172.955	3.81893					0.00169462	2.52548	0.955275	EVEN					1	1			1	1	4
3,82_329,1955m/z	329.195	3.81893					0.00696181	9.7202	0.195456	ODD					1	1				1	3
3,82_101,0238m/z	101.024	3.81893					8.49321e-14	2.56885	0.0237977	ODD						1					1
3,83_295,0615m/z	295.061	3.83					0.00027616		0.0614593	ODD				1			1			1	3
3,83_264,0840n	247.081	3.83292					1.05609e-05	3.42913	0.0807482	ODD	1				1			1		1	4
3,83_342,1035n	381.072	3.83292					0.00824031	2.04737	0.0717646	ODD	1				1			1		1	4
3,83_86,0967m/z	86.0967	3.83292					8.01976e-06	2.89763	0.0966654	EVEN						1					1
3,85_97,0290m/z	97.029	3.84688					2.81059e-05	2.72255	0.0290356	ODD					1			1			2
3,85_217,1196m/z	217.12	3.84688					0.000623993	2.36712	0.11958	ODD					1	1					2
3,86_244,0689m/z	244.069	3.86					0.00694673		0.068889	EVEN	1			1	1					1	4
3,86_217,0698m/z	217.07	3.86095					7.08816e-05	2.10569	0.069775	ODD					1	1					2
3,93_424,1031m/z	424.103	3.93					2.84622e-05		0.10311	EVEN				1						1	2
3,94_259,0383m/z	259.038	3.94					0.000805315		0.0382625	ODD				1		1				1	3
3,94_261,0964m/z	261.096	3.94495					0.000274546	2.13385	0.0963908	ODD		1				1					2
3,94_110,0354m/z	110.035	3.94495					9.81992e-13	2.33256	0.0353718	EVEN						1					1
3,94_136,0151m/z	136.015	3.94495					2.08089e-12	2.32103	0.0151192	EVEN						1					1
3,94_153,0415m/z	153.042	3.94495					9.60387e-12	2.08428	0.0415291	ODD						1					1
3,96_175,0863n	158.083	3.95902					0.00053515	2.3659	0.0829822	EVEN						1					1
4,01_281,1125m/z	281.112	4.00667	Phenylalanyl-Aspartate	2		3	0.00990709	2.07452	0.112491	ODD							1				1
4,02_173,1328m/z	173.133	4.02073					0.000124309	2.42293	0.132798	ODD					1						1
4,03_305,1217m/z	305.122	4.03473					1.82965e-13	4.37715	0.121731	ODD						1			1		2
4,03_136,0411m/z	136.041	4.03473					3.00103e-10	2.14854	0.0410652	EVEN						1					1
4,03_395,1066m/z	395.107	4.03473					0.0013692	4.5847	0.106636	ODD						1					1
4,03_217,0956n	240.085	4.03473					0.00302896	3.29697	0.0852376	EVEN								1			1
4,05_393,1382m/z	393.138	4.04872					0.00275013	1000	0.138178	ODD			1						1		2
4,05_497,1491m/z	497.149	4.04872					1.54179e-05	16.036	0.149082	ODD						1	1	1			3
4,05_136,0766m/z	136.077	4.04872					2.28446e-05	2.1833	0.07659	EVEN						1					1
4,05_182,0825m/z	182.082	4.04872	Tyrosine	7		1	0.000271588	2.16675	0.0824617	EVEN						1					1
4,05_164,0485n	165.056	4.04872					0.000499699	2.19022	0.0556542	ODD						1					1
4,05_123,0448m/z	123.045	4.04872					0.000636942	2.31981	0.0448464	ODD						1					1
4,05_95,0496m/z	95.0496	4.04872					0.00111133	2.55767	0.0495879	ODD						1					1
4,05_119,0499m/z	119.05	4.04872					0.00370695	2.442	0.0499099	ODD						1					1
4,06_184,0486m/z	184.049	4.06272					0.000629302	2.12846	0.0486405	EVEN		1	1							1	3
4,06_182,0337m/z	182.034	4.06272					2.00728e-13	2.54932	0.0337492	EVEN						1					1
4,06_231,0851m/z	231.085	4.06272					3.71415e-11	2.97286	0.0850539	ODD						1					1
4,06_228,0743m/z	228.074	4.06272					4.1503e-09	2.85607	0.0742549	EVEN						1					1
4,06_205,0540m/z	205.054	4.06272					4.36982e-07	2.91996	0.053974	ODD						1					1
4,06_122,0627n	161.029	4.06272					2.308e-05	2.44288	0.0291458	ODD						1					1
4,06_108,0580n	91.0547	4.06272					0.000104267	2.44355	0.0546722	ODD						1					1
4,06_246,1820m/z	246.182	4.06272	Lysyl-Valine	3		3	0.000980929	2.85781	0.182021	EVEN						1					1
4,08_407,1172m/z	407.117	4.0767	acetyl dihexoside Na	3.12	87.68	3	0.00489272	21.5616	0.11719	ODD		1			1	1		1		1	5
4,08_282,1204n	283.13	4.0767	Tyrosyl-Threonine	4		3	0.00261382	2.50735	0.129945	ODD						1			1		2
4,08_113,0348m/z	113.035	4.0767					0.00218469	2.09208	0.0347714	ODD										1	1
4,09_331,1286n	332.135	4.09077					0.000938531	2.36196	0.135247	EVEN			1			1				1	3
4,10_246,1231n	247.13	4.10477					2.35762e-05	2.47665	0.130399	ODD					1	1					2
4,15_120,0579n	121.065	4.14673					0.00648271	2.26835	0.0652466	ODD		1			1			1			3
4,15_217,0702m/z	217.07	4.14673					6.83381e-05	2.10354	0.0702115	ODD					1	1					2
4,15_175,0826n	176.093	4.14673					0.00237257	2.22989	0.0929953	EVEN						1					1
4,18_260,1625m/z	260.163	4.18042					0.000322493	2.1824	0.162535	EVEN						1			1		2
4,19_304,1401m/z	304.14	4.19447					0.000116918	3.4483	0.140098	EVEN	1				1					1	3
4,19_466,1932m/z	466.193	4.19447					0.000833652	3.59648	0.1932	EVEN	1										1	1
4,19_229,1128m/z	229.113	4.19447					3.92959e-08	2.03375	0.112816	ODD						1					1
4,19_232,1195m/z	232.12	4.19447					5.93124e-06	3.01622	0.119535	EVEN							1			1	2
4,24_409,1322m/z	409.132	4.2364					9.12656e-05	4.76644	0.132161	ODD										1	1
4,25_326,1252m/z	326.125	4.25047					3.44824e-10	5.54882	0.125202	EVEN	1	1									2
4,25_301,0761m/z	301.076	4.25047					0.00270474	2.46274	0.0760651	ODD		1					1				2
4,25_151,0405m/z	151.04	4.25047					0.000165987	6.16113	0.0404581	ODD						1	1				2
4,26_198,0751m/z	198.075	4.26442					1.99302e-07	2.0708	0.0750551	EVEN									1		1
4,28_175,0292m/z	175.029	4.2785					2.22414e-10	2.1902	0.0292346	ODD						1					1
4,28_246,1231n	247.13	4.2785					5.07241e-05	2.47017	0.130352	ODD						1					1
4,29_305,1233m/z	305.123	4.2925					0.000903734	2.41691	0.12334	ODD	1					1	1			1	4
4,31_291,1073m/z	291.107	4.30647	Hydroxyprolyl-Histidine Na, N-acetyl-alanyl-histidine Na	3.6	87.33	3	7.74005e-08	7.74754	0.107343	ODD		1									1
4,33_319,1011m/z	319.101	4.33447					1.20239e-09	5.58686	0.101145	ODD		1			1			1			3
4,38_384,1892m/z	384.189	4.3822					0.000205778	3.96417	0.189154	EVEN						1					1
4,40_173,0713n	196.06	4.39615					1.47305e-09	2.80047	0.0596035	EVEN						1					1
4,41_234,1356m/z	234.136	4.41022					0.00439301	2.27715	0.135632	EVEN						1				1	2
4,42_673,2001m/z	673.2	4.4242					3.84428e-05	33.5347	0.200146	ODD					1						1
4,44_86,0965m/z	86.0965	4.43818					0.000353295	2.39842	0.0965325	EVEN						1	1				2
4,44_383,0962m/z	383.096	4.43818					0.00924149	50.8416	0.0961723	ODD						1			1		2
4,45_259,1666m/z	259.167	4.45					0.00449079		0.166555	ODD	1			1	1						3
4,45_164,0697n	187.059	4.45217					0.00527768	2.99783	0.0589112	ODD						1			1		2
4,47_215,1402m/z	215.14	4.46617					0.00295537	2.33305	0.140161	ODD					1	1					2
4,51_288,0660n	289.073	4.50822					0.00464618	4.55957	0.073235	ODD							1	1		1	3
4,51_127,0403m/z	127.04	4.50822					0.00984011	2.22719	0.0402724	ODD							1				1
4,52_761,2340m/z	761.234	4.52218					0.00740385	2.18461	0.233976	ODD	1				1		1		1		4
4,52_114,0326n	97.0293	4.52218					8.0698e-08	2.44784	0.0293215	ODD					1	1					2
4,52_388,0933n	389.101	4.52218					5.66782e-05	3.56878	0.1006	ODD					1		1		1		3
4,52_429,1366m/z	429.137	4.52218					0.000141501	3.12014	0.136563	ODD					1				1		2
4,52_304,0594n	305.068	4.52218					0.00315483	4.9891	0.0679067	ODD						1					1
4,52_311,1252m/z	311.125	4.52218	Tyrosyl-Glutamate	5		3	0.000148335	2.81326	0.125241	ODD									1		1
4,58_389,2412m/z	389.241	4.58393					0.00116195	3.20898	0.24116	ODD						1				1	2
4,58_185,0933m/z	185.093	4.58393					2.10942e-15	3.70137	0.0932582	ODD										1	1
4,58_111,0554m/z	111.055	4.58393					1.00162e-08	5.34473	0.055399	ODD										1	1
4,60_230,1440m/z	230.144	4.59793					0.000980625	2.5753	0.144026	EVEN	1										1	1
4,60_226,1565m/z	226.156	4.59793					8.88095e-07	3.52019	0.156473	EVEN						1	1				2
4,60_209,1304m/z	209.13	4.59793					0.000140777	3.71113	0.130351	ODD						1	1				2
4,64_883,2126m/z	883.213	4.63988	Catechin-(4alpha->8)-gallocatechin-(4alpha->8)-catechin	5.19	87.7	3	0.00918831	2.93789	0.212604	ODD			1		1	1					3
4,64_241,9903n	242.997	4.64					0.00623199		0.997208	EVEN				1							1
4,65_195,0779m/z	195.078	4.65393					0.00236677	2.01884	0.0778693	ODD					1	1					2
4,68_370,1482n	393.137	4.68198					5.23417e-08	2.65129	0.137469	ODD	1		1			1					3
4,70_416,1936m/z	416.194	4.69593					0.00428668	6.12597	0.193621	EVEN		1			1						2
4,71_263,0560m/z	263.056	4.71002					5.04537e-05	4.65331	0.0560327	ODD	1				1	1					3
4,71_307,0819m/z	307.082	4.71002	gallocatechin (fragment)	2.29	86.66	3	0.000347419	5.81406	0.0819201	ODD	1										1	1
4,71_276,1456m/z	276.146	4.71002					0.000619687	2.05801	0.145602	EVEN	1										1	1
4,71_610,1336n	611.141	4.71002	Prodelphinidin B	2.14	88.51	3	0.00297723	3.11624	0.140842	ODD	1					1					2
4,71_316,0626n	317.067	4.71002					0.00391066	4.42088	0.0668305	ODD	1					1					2
4,71_304,0605n	305.067	4.71002					0.00427716	3.35629	0.0668804	ODD	1					1					2
4,71_442,0908n	443.098	4.71002	Catechin 3-O-gallate (fragment)	1.79	86.19	3	0.00516766	3.23375	0.0982799	ODD	1					1					2
4,71_261,1456m/z	261.146	4.71002	Isoleucyl-Glutamate	4		3	0.000130492	2.32801	0.145635	ODD					1	1					2
4,71_139,0401m/z	139.04	4.71002					0	8.30177	0.0400691	ODD						1			1		2
4,71_307,0819m/z	307.082	4.71002					2.87538e-10	13.1882	0.0819201	ODD						1					1
4,74_153,0578m/z	153.058	4.74362					6.76126e-14	3.21332	0.0578443	ODD					1						1
4,74_348,0860n	331.083	4.74362					1.66625e-10	58.7758	0.0827514	ODD					1						1
4,74_181,0506m/z	181.051	4.74362					6.22305e-09	6.99948	0.0505641	ODD					1	1					2
4,74_615,1011m/z	615.101	4.74362					2.92421e-07	56.7002	0.101098	ODD					1						1
4,74_510,1379n	493.135	4.74362	Malvidin 3-glucoside (fragment)	0		3	4.66684e-05	29.8683	0.1346	ODD					1						1
4,74_86,0965m/z	86.0965	4.74362					0.000772013	2.01359	0.096523	EVEN					1	1					2
4,74_615,1011m/z	615.101	4.74362					0.00396329	2.15012	0.101098	ODD										1	1
4,77_203,1412m/z	203.141	4.77167					3.23412e-05	2.41714	0.141182	ODD					1	1					2
4,77_192,0651n	215.054	4.77167					3.64791e-06	2.0356	0.053648	ODD						1					1
4,79_138,0561m/z	138.056	4.78563					3.04534e-13	2.75637	0.0560982	EVEN					1						1
4,81_274,1877m/z	274.188	4.81362	Valyl-Arginine	1.37	87.92	3	0.000611605	3.26155	0.187735	EVEN						1					1
4,83_260,1977m/z	260.198	4.82767	Lysyl-Leucine	3.31	90.66	3	0.000973691	12.1131	0.197743	EVEN	1										1	1
4,83_396,0008n	378.997	4.82767					0.000127803	3.23893	0.997488	EVEN		1	1							1	3
4,83_81,0340m/z	81.034	4.82767					3.15468e-08	2.26852	0.0340049	ODD			1								1
4,84_671,2022m/z	671.202	4.84163					0.00237904	2.00775	0.20223	ODD	1	1				1					3
4,84_140,0484n	123.045	4.84163					0.00335642	2.25896	0.0450716	ODD			1								1
4,84_187,0855n	170.082	4.84163					3.44169e-15	2.12222	0.0822386	EVEN						1					1
4,86_473,1624m/z	473.162	4.85562					0.00313409	7.3649	0.162368	ODD		1							1		2
4,86_185,0123m/z	185.012	4.85562					0.00205329	2.00068	0.0123107	ODD					1					1	2
4,86_393,1376m/z	393.138	4.85562					3.77068e-07	2.44875	0.137633	ODD						1					1
4,86_128,0489n	129.056	4.85562					0.00301093	2.50961	0.0561792	ODD								1		1	2
4,87_363,1254m/z	363.125	4.86968					2.7291e-08	5.77341	0.125371	ODD			1		1						2
4,90_319,1015m/z	319.101	4.89765					8.96273e-05	7.01552	0.101469	ODD		1				1				1	3
4,90_353,0868m/z	353.087	4.89765					0.00425314	2.25222	0.0867923	ODD					1	1			1	1	4
4,93_86,0966m/z	86.0966	4.93132					4.58517e-05	2.43284	0.096577	EVEN						1					1
4,93_262,1652m/z	262.165	4.93132					0.000321812	2.06972	0.165164	EVEN						1					1
4,95_391,1228m/z	391.123	4.9453					0.000129601	2.99163	0.122768	ODD					1						1
4,95_260,1359n	261.145	4.9453	Leucyl-Glutamate	4		3	0.00564982	2.42734	0.145461	ODD					1						1
4,96_245,0652m/z	245.065	4.95937					1.44163e-05	4.16514	0.0651957	ODD					1						1
4,99_231,0851m/z	231.085	4.98733					2.13703e-08	2.45797	0.0851037	ODD	1						1				2
5,00_272,1015m/z	272.101	5	lysine-serine adduct K	3.18	88.73	3	0.00865957		0.101457	EVEN	1			1	1		1				4
5,00_275,1117m/z	275.112	5.00138					5.48809e-10	3.12808	0.111737	ODD						1					1
5,02_384,1250n	423.12	5.01537					1.05975e-08	4.1321	0.120319	ODD			1			1					2
5,02_307,0515m/z	307.051	5.01537					8.46395e-06	3.99212	0.0514542	ODD					1						1
5,03_717,2430m/z	717.243	5.02935					0.000126073	3.01688	0.243005	ODD						1			1		2
5,03_203,1404m/z	203.14	5.02935					0.00215618	2.85038	0.14039	ODD						1					1
5,04_289,0906m/z	289.091	5.0434					2.22045e-16	3.3731	0.0905986	ODD						1					1
5,09_313,0905m/z	313.091	5.08535	N-succinyl-arginine adduct K, gln-gln adduct K	-1.21	95.06	3	1.67437e-07	8.42469	0.0905415	ODD									1		1
5,13_167,0353m/z	167.035	5.13305					5.47971e-05	2.11157	0.0352988	ODD			1								1
5,13_330,0913n	369.08	5.13305					0.00029459	2.14642	0.0804377	ODD						1	1				2
5,15_241,1552m/z	241.155	5.14703					0.00316452	2.53337	0.155232	ODD	1				1						2
5,15_277,0948m/z	277.095	5.14703					7.85698e-10	2.40527	0.0948484	ODD		1									1
5,15_203,0830m/z	203.083	5.14703					0	9.33937	0.0829831	ODD					1				1		2
5,15_555,1887m/z	555.189	5.14703					0.00319278	2.82011	0.18869	ODD						1					1
5,15_344,2163n	345.224	5.14703					0.000123763	2.1838	0.22357	ODD									1		1
5,16_332,1848m/z	332.185	5.16102					0.000390041	3.8512	0.184758	EVEN					1	1		1			3
5,16_333,1168m/z	333.117	5.16102					5.29668e-05	3.01188	0.11676	ODD								1		1	2
5,19_136,0769m/z	136.077	5.18903					0.00123515	2.84735	0.0769125	EVEN					1	1			1		3
5,19_212,0810n	195.078	5.18903					5.96783e-05	2.50533	0.0776842	ODD						1					1
5,20_357,0763m/z	357.076	5.2					0.000100385		0.0763246	ODD				1							1
5,20_151,0402m/z	151.04	5.20312					0.000215732	4.04561	0.0401889	ODD		1				1	1				3
5,20_363,1270m/z	363.127	5.20312					0.00329152	2.49404	0.126987	ODD			1		1					1	3
5,20_182,0826m/z	182.083	5.20312					0.000202655	3.69885	0.082604	EVEN					1	1					2
5,20_357,0763m/z	357.076	5.20312					0.00027868	7.01208	0.0763246	ODD					1	1					2
5,20_130,0633n	169.019	5.20312					9.36388e-05	2.9473	0.0188605	ODD							1			1	2
5,22_400,2076n	423.224	5.2171					0.000360758	2.96288	0.223639	ODD	1			1							2
5,22_431,2145m/z	431.214	5.2171					0.00372437	45.621	0.214492	ODD	1						1		1		3
5,22_867,2164m/z	867.216	5.2171					4.49676e-05	2.13952	0.216404	ODD						1		1		1	3
5,22_397,1113m/z	397.111	5.2171					9.42243e-11	8.18435	0.111341	ODD									1		1
5,22_325,0941m/z	325.094	5.2171					1.51419e-06	2.84291	0.0941195	ODD									1		1
5,25_252,1223n	275.112	5.24515	Prolyl-Histidine adduct Na	0		3	1.6768e-07	2.03405	0.111548	ODD	1					1					2
5,25_319,1623m/z	319.162	5.24515					1.56735e-11	7.04599	0.162282	ODD					1		1				2
5,26_517,1180m/z	517.118	5.25913					0.00360198	2.5671	0.11801	ODD					1						1
5,31_316,1380m/z	316.138	5.30678					0.00893666	3.18519	0.137984	EVEN	1			1		1				1	4
5,31_310,1808m/z	310.181	5.30678					0.00187427	25.69	0.180789	EVEN					1	1					2
5,31_254,1622m/z	254.162	5.30678					0.000849778	2.44039	0.162226	EVEN							1				1
5,32_934,0731n	935.08	5.32085					0.00285439	3.13599	0.0803761	ODD										1	1
5,35_319,1393m/z	319.139	5.3488	Tyrosyl-Histidine, Tryptophyl-Asparagine	2		3	8.37873e-05	2.97932	0.139301	ODD	1				1						2
5,35_355,0999m/z	355.1	5.3488					0.000185638	3.47772	0.0999493	ODD	1	1			1			1		1	5
5,35_216,0347m/z	216.035	5.3488					2.63668e-05	2.05897	0.0346856	EVEN						1				1	2
5,36_382,1344n	383.147	5.36278					2.68443e-05	3.36799	0.146944	ODD		1								1	2
5,36_201,1253m/z	201.125	5.36278					2.21378e-08	2.59633	0.125267	ODD						1					1
5,36_169,9965m/z	169.996	5.36278					0.00313872	2.22771	0.996496	ODD							1				1
5,36_146,9937m/z	146.994	5.36278					0.00656036	2.16025	0.993749	EVEN							1				1
5,36_367,0629m/z	367.063	5.36278					0.000554735	9.24126	0.0628997	ODD									1		1
5,36_335,0572m/z	335.057	5.36278					0.000286233	2.09543	0.0571558	ODD										1	1
5,38_386,1316n	425.098	5.37678					5.48269e-05	2.21919	0.0976797	ODD					1						1
5,39_230,0575n	231.085	5.39					0.00564866		0.0852824	ODD				1	1						2
5,39_275,1116m/z	275.112	5.39083	Prolyl-Histidine adduct Na	1		3	2.86472e-06	2.89184	0.111601	ODD						1					1
5,39_287,1123m/z	287.112	5.39083					0.00141705	2.20616	0.112303	ODD							1			1	2
5,39_223,0203m/z	223.02	5.39083					0.000832594	2.2169	0.0202576	ODD									1		1
5,40_227,0662m/z	227.066	5.40482					0.00172874	5.08195	0.0661967	ODD		1									1
5,42_315,1057m/z	315.106	5.41878					0.000244381	3.0063	0.105681	ODD		1									1
5,42_217,1556m/z	217.156	5.41878					0.00363142	2.50686	0.155633	ODD					1	1					2
5,42_315,1057m/z	315.106	5.41878					0.00594029	2.03702	0.105681	ODD								1	1		2
5,43_72,0810m/z	72.081	5.43283					0.00441932	2.0155	0.080994	EVEN					1	1					2
5,43_288,0652n	289.069	5.43283					8.11937e-05	2.00657	0.0687788	ODD										1	1
5,46_340,1389n	363.128	5.4608					0.00129724	2.03706	0.128111	ODD	1		1			1		1			4
5,46_397,1145m/z	397.114	5.4608					0.00302684	2.20825	0.114472	ODD	1							1	1	1	4
5,46_349,1109m/z	349.111	5.4608					0.0097673	4.46953	0.110896	ODD		1									1
5,51_287,1122m/z	287.112	5.50848					0.000153652	2.24037	0.112243	ODD							1			1	2
5,55_325,0911m/z	325.091	5.55045					8.04912e-14	2.06314	0.0910544	ODD									1		1
5,56_312,1436n	335.133	5.56453					3.82532e-06	4.92882	0.132862	ODD		1						1			2
5,56_271,1434n	254.14	5.56453					9.0717e-09	2.41965	0.140122	EVEN					1						1
5,56_195,0672m/z	195.067	5.56453					0.00162522	2.1613	0.0672421	ODD					1						1
5,58_803,2452m/z	803.245	5.5785					1.20115e-05	4.45002	0.245193	ODD	1				1		1		1	1	5
5,58_410,1063m/z	410.106	5.5785					0.00314109	4.04645	0.106257	EVEN	1						1		1		3
5,58_195,0301m/z	195.03	5.5785					6.69092e-06	4.59932	0.0301299	ODD		1	1		1	1				1	5
5,58_505,0963m/z	505.096	5.5785					0.000123063	20.2293	0.0962555	ODD		1	1		1	1		1		1	6
5,58_320,0559n	321.062	5.5785					0.00141824	7.50218	0.062336	ODD		1	1		1			1		1	5
5,59_261,0331m/z	261.033	5.59247					7.8757e-05	3.87478	0.0331195	ODD		1	1		1	1				1	5
5,62_437,1652m/z	437.165	5.6205					0.000165739	10.8212	0.165177	ODD					1	1	1				3
5,63_287,1118m/z	287.112	5.63					0.00693869		0.111847	ODD		1		1					1	1	4
5,70_281,1146m/z	281.115	5.6962					0.00163805	2.41389	0.114571	ODD						1			1		2
5,70_120,0814m/z	120.081	5.6962					0.00458321	2.12627	0.0813865	EVEN						1					1
5,71_545,1979m/z	545.198	5.71018					7.14497e-05	1000	0.197877	ODD					1		1		1	1	4
5,72_189,1007n	212.091	5.72425					2.77756e-07	2.07481	0.0906978	EVEN						1					1
5,72_143,0956n	144.103	5.72425					4.77348e-06	2.17415	0.102906	EVEN						1					1
5,74_465,1586m/z	465.159	5.7382					0.00638542	2.61952	0.158608	ODD							1	1			2
5,75_347,0968m/z	347.097	5.75					0.00137516		0.0968038	ODD		1		1							2
5,77_281,0766m/z	281.077	5.76618					0.0028464	2.36327	0.0766454	ODD					1						1
5,78_275,1116m/z	275.112	5.78					9.51382e-09		0.111638	ODD				1	1						2
5,79_611,1425m/z	611.142	5.79422	dimer prodedelphinidin	481	88.74	3	0.000293485	5.7488	0.142473	ODD	1					1					2
5,79_399,1304m/z	399.13	5.79422					1.76325e-08	9.62197	0.130378	ODD						1					1
5,79_243,0475m/z	243.048	5.79422					9.57929e-06	2.03289	0.0475315	ODD							1				1
5,81_287,1126m/z	287.113	5.8082					0.00201478	2.02494	0.11257	ODD	1										1	1
5,84_423,1449m/z	423.145	5.83628					9.42043e-11	2.73219	0.144861	ODD					1	1					2
5,87_348,1301m/z	348.13	5.86995					0.00144057	3.87899	0.130099	EVEN		1			1		1				3
5,87_153,0192m/z	153.019	5.86995					0.00191241	116.273	0.0192433	ODD		1							1	1	3
5,87_336,1658n	319.163	5.86995					1.18072e-11	9.15529	0.162526	ODD					1						1
5,87_367,0641m/z	367.064	5.86995	theogallin	1.7	86.44	3	0.00274381	4.98575	0.0641451	ODD									1		1
5,88_243,0864m/z	243.086	5.88393					0.000170655	3.07598	0.0864471	ODD	1	1					1				3
5,88_500,1752n	523.164	5.88393					0.00138351	2.02902	0.164405	ODD					1						1
5,91_437,1649m/z	437.165	5.91193					0.00030168	4.11251	0.16489	ODD		1				1	1				3
5,94_316,0634n	317.067	5.93998					0	10.8415	0.0666015	ODD						1					1
5,94_304,0603n	305.068	5.93998					0	5.11992	0.0675297	ODD						1					1
5,94_442,0914n	443.099	5.93998	Catechin 3-O-gallate (fragment)	3.28	87.93	3	0	7.6944	0.0987034	ODD						1					1
5,94_156,0436n	139.04	5.93998					0	4.53118	0.040281	ODD						1					1
5,94_594,1402n	595.148	5.93998					0	4.0224	0.14752	ODD						1					1
5,94_291,0882m/z	291.088	5.93998					0	3.02834	0.088179	ODD						1					1
5,94_374,1445m/z	374.144	5.93998					3.8043e-10	3.31227	0.144469	EVEN						1	1				2
6,00_172,1227n	195.112	5.99598					0.000117784	3.51477	0.111898	ODD				1		1	1		1		4
6,00_114,0923m/z	114.092	5.99598					1.34202e-06	5.2569	0.0922949	EVEN				1			1				2
6,01_136,0633m/z	136.063	6.00998					0.00124298	7.07855	0.0633092	EVEN	1		1		1						3
6,01_282,1219m/z	282.122	6.00998	lysine-proline adduct K	2.02	91.96	3	0.00162646	7.96621	0.121944	EVEN	1				1		1				3
6,02_384,1644n	407.154	6.02407					0.00982315	2.2067	0.153656	ODD		1				1		1		1	4
6,02_289,1280m/z	289.128	6.02407					6.59515e-09	3.11471	0.127989	ODD										1	1
6,10_245,1013m/z	245.101	6.09968					0.000950304	2.03714	0.101264	ODD	1		1								2
6,10_150,0786n	189.045	6.09968					2.55351e-15	2.43536	0.0449891	ODD						1					1
6,13_86,0967m/z	86.0967	6.12775					0.000204897	2.66698	0.0966842	EVEN						1					1
6,14_585,1737m/z	585.174	6.14172					0.000135322	17.5323	0.173696	ODD			1			1	1		1		4
6,14_213,1611m/z	213.161	6.14172					0.00314806	2.33184	0.161053	ODD					1	1					2
6,14_185,1659m/z	185.166	6.14172					0.00343057	2.50282	0.165866	ODD					1	1			1		3
6,16_465,1590m/z	465.159	6.1558					1.47279e-05	5.88911	0.15897	ODD				1	1					1	3
6,16_313,0908m/z	313.091	6.1558					1.90143e-09	3.51271	0.0908118	ODD						1			1		2
6,17_152,0579m/z	152.058	6.16978					7.95212e-05	4.15875	0.0578984	EVEN	1		1								2
6,18_404,1581m/z	404.158	6.18					0.000600007		0.158132	EVEN				1		1			1		3
6,18_597,2030m/z	597.203	6.18378					0.000124561	4.4894	0.203021	ODD							1				1
6,21_287,1107m/z	287.111	6.21183					2.72396e-06	3.31899	0.110717	ODD									1	1	2
6,26_181,0510m/z	181.051	6.25942					5.57205e-06	2.94799	0.0509803	ODD					1						1
6,27_162,0537n	185.043	6.27348					6.24641e-10	2.96246	0.0428928	ODD						1					1
6,27_289,1270m/z	289.127	6.27348					1.16427e-06	2.28496	0.127003	ODD						1					1
6,27_354,1568n	377.143	6.27348					4.83747e-05	2.13158	0.143208	ODD							1			1	2
6,29_219,1349m/z	219.135	6.28745					0.00133849	2.86836	0.134854	ODD					1	1					2
6,29_173,1294m/z	173.129	6.28745					0.00376935	2.81914	0.129445	ODD						1					1
6,30_319,1627m/z	319.163	6.30145					6.6227e-11	10.4434	0.162659	ODD					1		1		1	1	4
6,30_201,1247m/z	201.125	6.30145					0.000217174	2.93616	0.124725	ODD						1					1
6,32_360,1141m/z	360.114	6.31543					7.11239e-05	2.74616	0.114082	EVEN						1					1
6,32_86,0967m/z	86.0967	6.31543					0.000190251	2.66416	0.09667	EVEN						1			1		2
6,33_315,1066m/z	315.107	6.32952					5.28307e-06	2.09716	0.106641	ODD			1			1					2
6,33_198,0753m/z	198.075	6.32952					2.19269e-05	2.32108	0.0753301	EVEN						1					1
6,33_229,1205m/z	229.12	6.32952					6.05547e-05	3.88871	0.120495	ODD						1					1
6,34_257,0651m/z	257.065	6.34					0.00257356		0.0651435	ODD				1						1	2
6,36_303,0515m/z	303.051	6.35755					0.00278853	5.93113	0.0514722	ODD	1	1				1			1	1	5
6,40_347,0969m/z	347.097	6.39952					0.000300119	2.03982	0.0969459	ODD	1	1		1							3
6,40_310,1306m/z	310.131	6.39952					0.00229498	2.05143	0.130573	EVEN	1										1	1
6,40_343,0436m/z	343.044	6.39952					0.00103605	9.49981	0.0436132	ODD					1				1	1	3
6,43_295,1297m/z	295.13	6.4332	Phenylalanyl-Glutamate, Hydroxyprolyl-Tyrosine	3		3	0.00377847	2.97764	0.129665	ODD					1						1
6,43_307,0831m/z	307.083	6.4332	gallocatechin	6.2	88.26	1	0	9.12261	0.0831194	ODD						1					1
6,43_329,0648m/z	329.065	6.4332	gallocatechin adduct Na	5.18	85.99	1	0	9.79041	0.0647503	ODD						1					1
6,43_168,0435n	151.04	6.4332					0	6.10872	0.0402051	ODD						1					1
6,43_139,0400m/z	139.04	6.4332					0	4.47871	0.0400156	ODD						1					1
6,43_180,0438n	181.051	6.4332					2.05047e-12	3.73511	0.0507001	ODD						1					1
6,46_153,0194m/z	153.019	6.46125					0.00396889	4.45334	0.0194307	ODD	1					1			1	1	4
6,46_321,0624m/z	321.062	6.46125					0.00749804	11.3125	0.062392	ODD	1					1			1	1	4
6,46_271,0759m/z	271.076	6.46125					1.70637e-07	3.14417	0.0759117	ODD										1	1
6,49_367,1033m/z	367.103	6.4892					1.79781e-05	3.65075	0.103324	ODD							1			1	2
6,50_396,1794m/z	396.179	6.50328					0.000858984	463.221	0.179354	EVEN	1					1	1				3
6,50_407,1541m/z	407.154	6.50328					0.00456625	2.21128	0.154115	ODD						1		1		1	3
6,52_594,1388n	595.146	6.51727					0	5.7707	0.146063	ODD						1					1
6,52_426,0963n	427.103	6.51727					0	4.63676	0.103154	ODD						1					1
6,53_382,2448m/z	382.245	6.53123					0.00625797	4.10992	0.244785	EVEN			1								1
6,53_300,0654n	301.072	6.53123					0	7.21387	0.072358	ODD						1					1
6,53_443,0979m/z	443.098	6.53123	Epicatechin 3-O-gallate (fragment)	1.49	85.1	3	0	12.3272	0.097933	ODD						1					1
6,53_247,0617m/z	247.062	6.53123					0	3.54286	0.0617436	ODD						1					1
6,56_392,0966m/z	392.097	6.55922					7.23102e-05	2.8103	0.0966071	EVEN						1			1	1	3
6,56_383,1323m/z	383.132	6.55922					0.00815286	2.22558	0.132311	ODD				1				1	1	1	4
6,57_145,0537n	146.061	6.5733					2.89631e-06	2.02132	0.0610581	EVEN	1				1				1	1	4
6,57_172,0370n	195.012	6.5733					4.42242e-09	3.54504	0.0124868	ODD		1					1				2
6,57_432,0606m/z	432.061	6.5733					3.48785e-05	4.37812	0.0606187	EVEN		1					1				2
6,57_137,0610m/z	137.061	6.5733					0	2.57978	0.0609905	ODD									1	1	2
6,59_243,0494m/z	243.049	6.5873					1.00808e-12	2.77027	0.0494005	ODD							1				1
6,62_281,1507m/z	281.151	6.62097					5.16868e-05	3.1392	0.150669	ODD					1						1
6,68_481,0970m/z	481.097	6.67702					7.44921e-05	4.87706	0.0970259	ODD				1	1	1					3
6,68_168,0645m/z	168.065	6.67702					3.31759e-11	94.3091	0.0645313	EVEN						1					1
6,68_359,1313m/z	359.131	6.67702					8.72646e-05	2.37158	0.131329	ODD								1			1
6,68_168,0645m/z	168.065	6.67702					1.59763e-05	3.32121	0.0645313	EVEN									1		1
6,69_132,1027m/z	132.103	6.69102					0.00106425	3.2544	0.102691	EVEN					1	1			1		3
6,71_339,0660m/z	339.066	6.705					1.03918e-05	8.40991	0.0660486	ODD				1	1	1					3
6,71_145,0618m/z	145.062	6.705					7.83474e-05	5.00493	0.0617926	ODD				1	1						2
6,71_488,0756n	489.083	6.705					0.000236155	4.39979	0.0831946	ODD				1	1	1					3
6,71_264,0341m/z	264.034	6.705					0.00681554	4.36749	0.0341206	EVEN				1	1	1					3
6,75_345,1456m/z	345.146	6.74698	Tyrosyl-Tyrosine	3		3	0.00272899	2.03512	0.145559	ODD	1				1					1	3
6,75_86,0966m/z	86.0966	6.74698					6.82989e-05	2.5191	0.0965666	EVEN						1			1		2
6,76_180,0645m/z	180.065	6.76103					0.000393025	4.53827	0.0645023	EVEN			1		1	1					3
6,76_332,0744n	355.064	6.76103	Galloylglucose adduct Na	0.09	89.34	3	6.93171e-09	11.5521	0.0635926	ODD					1	1					2
6,78_899,2073m/z	899.207	6.775	trimer proanthocyanidin	4.89	85.02	3	0.00201971	7.19526	0.207285	ODD	1		1		1	1					4
6,78_153,0194m/z	153.019	6.775					1.19827e-07	2.85156	0.0194467	ODD		1	1								2
6,78_595,1463m/z	595.146	6.775	dimer proanthocyaninidin	2.78	84.45	3	1.11022e-16	32.343	0.146259	ODD						1					1
6,84_145,1100n	168.1	6.83667					0.000131656	2.79362	0.100167	EVEN						1					1
6,84_257,0603m/z	257.06	6.83667					0.0087525	2.33298	0.0603032	ODD				1				1			2
6,84_306,0848n	345.051	6.84					8.59948e-05		0.0506725	ODD				1							1
6,85_303,0677m/z	303.068	6.85					2.77229e-05		0.067703	ODD				1							1
6,85_347,0840m/z	347.084	6.85					8.60285e-05		0.0839813	ODD				1							1
6,86_168,0167m/z	168.017	6.86					0.0037836		0.0166781	EVEN				1							1
6,86_185,1657m/z	185.166	6.86473					2.29557e-09	3.25323	0.165682	ODD						1					1
6,86_213,1607m/z	213.161	6.86473					0.000348382	3.97767	0.160714	ODD						1					1
6,88_127,0398m/z	127.04	6.87873					0.00163134	2.20809	0.0397905	ODD			1	1		1					3
6,88_293,1751n	276.172	6.87873					0.00120411	3.16559	0.171857	EVEN					1	1			1		3
6,88_130,9985m/z	130.999	6.88					1.16289e-05		0.998512	EVEN				1							1
6,88_103,9939n	105.001	6.88					0.000441432		0.00118288	ODD				1							1
6,88_134,0053n	172.977	6.88					0.00144691		0.977473	EVEN				1							1
6,88_349,0738m/z	349.074	6.88					0.00266416		0.0737529	ODD				1							1
6,89_378,0282m/z	378.028	6.89					0.00042638		0.0282303	EVEN				1							1
6,89_232,1434n	233.15	6.8927	Leucyl-Threonine	4.91	90.17	3	0.00013432	4.23577	0.150245	ODD					1	1			1		3
6,93_332,1119n	355.101	6.93475					2.66189e-05	2.15388	0.101099	ODD					1						1
6,96_347,1325m/z	347.132	6.96273					5.6847e-06	2.0251	0.132465	ODD			1							1	2
7,02_154,0276n	192.982	7.02443					1.76522e-05	4.19343	0.9822	EVEN	1					1			1		3
7,02_110,0372n	93.0339	7.02443					0.000265404	4.44615	0.0339178	ODD	1					1			1		3
7,02_86,0965m/z	86.0965	7.02443					0.00560484	2.01646	0.0965043	EVEN						1					1
7,04_312,0313n	335.038	7.0384					2.87262e-05	3.77971	0.0380555	ODD		1								1	2
7,04_379,1594m/z	379.159	7.0384					0.00213355	4.31542	0.159432	ODD		1									1
7,04_197,1296m/z	197.13	7.0384					0.00620234	2.00294	0.129616	ODD					1	1					2
7,04_297,0638m/z	297.064	7.0384					1.76428e-05	16.7619	0.0637509	ODD						1			1		2
7,04_243,1341m/z	243.134	7.0384					0.000386493	2.03484	0.134078	ODD						1			1		2
7,04_379,1594m/z	379.159	7.0384					0.00862668	2.11181	0.159432	ODD								1			1
7,05_189,0451m/z	189.045	7.05238					0.00311826	2.43338	0.0450638	ODD						1					1
7,07_323,0749m/z	323.075	7.06638	Salicylic acid hexoside adduct Na	3.78	88.15	3	1.14054e-11	8.14958	0.0748594	ODD						1			1		2
7,08_388,2338n	371.231	7.08037					0.00498984	14.8396	0.230532	ODD	1					1					2
7,11_230,0439m/z	230.044	7.10842					4.07614e-10	3.25258	0.0438831	EVEN				1	1	1	1				4
7,11_145,0539n	146.061	7.10842					1.10286e-09	2.89944	0.0610825	EVEN				1	1	1	1				4
7,12_136,0535n	137.061	7.12248					1.11022e-16	4.29348	0.0607801	ODD						1					1
7,14_303,1061m/z	303.106	7.13647					1.10301e-12	2.89558	0.10613	ODD						1					1
7,15_383,1335m/z	383.134	7.15					0.00229963		0.133535	ODD		1		1	1						3
7,15_305,0688m/z	305.069	7.15045					1.12692e-06	2.64998	0.0688413	ODD	1					1					2
7,15_883,2141m/z	883.214	7.15045	Catechin-(4alpha->8)-gallocatechin-(4alpha->8)-catechin	6.87	83.17	3	5.97044e-06	9.04745	0.214078	ODD						1		1		1	3
7,20_279,1354m/z	279.135	7.19812	Tyrosyl-Proline, Phenylalanylhydroxyproline	5.77	90.94	3	0.00676995	4.63546	0.13539	ODD					1	1					2
7,23_422,1438n	445.133	7.22615					2.14776e-08	2.41433	0.132973	ODD					1	1					2
7,24_374,1219n	397.111	7.24013					0.000211524	7.93371	0.111083	ODD						1		1	1	1	4
7,27_561,1054m/z	561.105	7.2681					0.000645748	7.16985	0.105425	ODD	1				1						2
7,28_421,1687m/z	421.169	7.28215					0.00509581	2.23936	0.168732	ODD	1								1	1	3
7,31_291,0886m/z	291.089	7.31					0.000592398		0.0885747	ODD			1	1	1		1				4
7,32_333,1193m/z	333.119	7.32413					0.000913706	2.83401	0.119312	ODD										1	1
7,34_347,1329m/z	347.133	7.33812					3.31432e-06	2.03256	0.132898	ODD					1					1	2
7,34_579,1525m/z	579.153	7.33812	Procyanidin B	4.8	83.73	3	0.00283595	2.28557	0.15251	ODD					1	1		1			3
7,37_657,2231m/z	657.223	7.3718					0.000413001	2.58496	0.223056	ODD	1						1	1			3
7,37_339,1067m/z	339.107	7.3718					0.000915683	3.50739	0.106723	ODD			1		1	1	1		1	1	6
7,37_882,2041n	883.211	7.3718	Catechin-(4alpha->8)-gallocatechin-(4alpha->8)-catechin	3.83	84.95	3	0.000964427	2.33456	0.2114	ODD			1		1	1		1			4
7,39_362,1118n	363.128	7.38578					1.25998e-05	2.26707	0.127564	ODD							1		1		2
7,40_419,1544m/z	419.154	7.39987					9.78957e-07	6.92899	0.154427	ODD					1	1	1				3
7,43_287,1617m/z	287.162	7.42782					5.26331e-07	2.47247	0.161726	ODD			1			1			1		3
7,43_86,0965m/z	86.0965	7.42782					0.000105559	2.76493	0.096494	EVEN						1			1		2
7,44_231,1715m/z	231.171	7.4419	Leucyl-Valine	5	90.67	3	0.000112275	4.62403	0.171472	ODD						1	1		1		3
7,48_259,0798m/z	259.08	7.48					3.95698e-05		0.0798116	ODD				1							1
7,48_421,1690m/z	421.169	7.48393					1.29418e-09	4.24279	0.168994	ODD					1	1				1	3
7,48_259,0798m/z	259.08	7.48393					5.922e-07	2.69306	0.0798116	ODD							1			1	2
7,48_313,0908m/z	313.091	7.48393					7.54407e-08	6.29126	0.0908261	ODD										1	1
7,50_362,1217n	385.111	7.49788					7.28059e-07	4.26896	0.110951	ODD					1					1	2
7,50_301,1283m/z	301.128	7.49788					8.64015e-08	2.82072	0.128316	ODD						1					1
7,51_316,1168n	339.106	7.51197					5.63008e-05	3.20421	0.106015	ODD	1					1		1			3
7,51_213,1610m/z	213.161	7.51197					0.00663187	2.36621	0.16103	ODD						1			1		2
7,53_136,0533n	137.061	7.52593					8.39553e-10	3.85174	0.0607339	ODD	1					1		1			3
7,53_198,0777m/z	198.078	7.52593					0.000220592	2.03022	0.0776956	EVEN	1					1	1			1	4
7,56_215,0809n	238.07	7.55963					0.00194915	2.00539	0.0701586	EVEN	1					1				1	3
7,57_303,1064m/z	303.106	7.57					1.52028e-06		0.106398	ODD		1		1	1	1					4
7,57_489,0826m/z	489.083	7.57362					0.000518537	3.74659	0.0826121	ODD	1							1			2
7,57_617,1225n	618.13	7.57362					0.00296007	2.46489	0.129815	EVEN	1							1			2
7,60_594,1383n	595.146	7.60167	Gallocatechin-(4alpha->8)-epicatechin	2		3	2.77261e-05	2.14932	0.145616	ODD		1				1					2
7,60_443,0998m/z	443.1	7.60167	Epicatechin 3-O-gallate (fragment)	5.64	87.58	3	2.45213e-05	7.77346	0.0997661	ODD			1								1
7,62_291,0872m/z	291.087	7.61563	Epicatechin, catechin (fragment)	3		3	0.000508665	2.5158	0.0871655	ODD		1	1			1					3
7,62_322,0710n	305.068	7.61563					1.72938e-09	4.32982	0.0676648	ODD			1			1					2
7,64_275,0215m/z	275.021	7.64368					1.30875e-09	11.0906	0.0214727	ODD						1	1		1		3
7,66_258,1226n	281.113	7.65765	Phenylalanyl-Aspartate	0		3	3.79696e-13	6.1865	0.113342	ODD						1					1
7,67_624,0951n	663.052	7.67172					8.47966e-05	2.20272	0.052213	ODD					1						1
7,70_239,1012m/z	239.101	7.69968	Threoninyl-Proline	4		3	4.43798e-06	5.12609	0.10117	ODD	1										1	1
7,70_374,1203n	397.111	7.69968					0.00595703	2.74796	0.111177	ODD					1	1		1	1		4
7,70_247,0201m/z	247.02	7.69968	Cysteinyl-Cysteine adduct Na	8		33	1.18211e-07	2.16395	0.0200626	ODD						1					1
7,70_625,1761m/z	625.176	7.69968					3.81865e-06	59.2706	0.176088	ODD						1	1	1		1	4
7,71_629,2418m/z	629.242	7.71367					5.7965e-05	2.59271	0.241788	ODD						1			1		2
7,71_265,1440m/z	265.144	7.71367					0.000174549	2.70014	0.143999	ODD										1	1
7,75_404,1541m/z	404.154	7.74735					0.000603629	2.07564	0.154069	EVEN					1	1	1				3
7,75_369,1168m/z	369.117	7.74735					4.41472e-05	2.22422	0.116827	ODD						1				1	2
7,78_186,0535n	209.046	7.7754					3.75556e-06	4.59553	0.0458089	ODD		1	1		1					1	4
7,79_519,1123m/z	519.112	7.78937					4.72177e-05	14.619	0.112336	ODD		1	1			1			1	1	5
7,82_124,9924m/z	124.992	7.81737					0.00237107	5.5409	0.992352	EVEN			1					1		1	3
7,82_120,0815m/z	120.081	7.81737					0.00097408	3.0464	0.0814655	EVEN						1					1
7,82_259,0798m/z	259.08	7.82					1.49189e-05		0.0797953	ODD				1							1
7,83_304,1782m/z	304.178	7.83135					0.00729666	2.08826	0.178154	EVEN		1				1			1		3
7,85_174,0517n	213.01	7.84542					0.00347293	6.26271	0.00994683	ODD			1					1		1	3
7,85_224,1395n	247.129	7.84542	Leucyl-Aspartate	0		3	1.86577e-07	2.59493	0.128765	ODD						1				1	2
7,90_529,1547m/z	529.155	7.90143					0.00419917	4.58283	0.154735	ODD			1			1		1	1		4
7,90_151,0401m/z	151.04	7.90143					0.00624643	3.65951	0.0401088	ODD			1			1			1	1	4
7,90_235,0592m/z	235.059	7.90143					1.21717e-07	7.88614	0.0592125	ODD						1			1	1	3
7,94_384,1162m/z	384.116	7.9351					0.000106376	3.5667	0.116234	EVEN										1	1
7,94_251,0668n	252.074	7.9351					0.00012469	3.14613	0.0738591	EVEN										1	1
7,95_223,0615m/z	223.061	7.94908					5.42911e-05	2.81053	0.0614588	ODD			1		1						2
7,95_510,1044n	533.128	7.94908					4.73055e-05	2.29174	0.128316	ODD					1						1
7,95_397,1118m/z	397.112	7.94908					1.70783e-05	5.00731	0.111809	ODD						1			1	1	3
7,96_216,0645m/z	216.065	7.96315					0.000519422	14.9154	0.0645366	EVEN						1			1		2
8,01_359,1339m/z	359.134	8.00517					2.55906e-05	5.68566	0.1339	ODD	1				1				1	1	4
8,02_882,2042n	883.211	8.01915	Catechin-(4alpha->8)-gallocatechin-(4alpha->8)-catechin	3.9	88.9	3	0.000779355	4.18119	0.211465	ODD			1		1	1		1			4
8,02_429,2105m/z	429.211	8.01915					0.00707294	9.0808	0.210548	ODD						1	1	1	1	1	5
8,06_209,1286m/z	209.129	8.06118					1.29538e-05	4.00986	0.128635	ODD					1			1	1		3
8,06_289,1281m/z	289.128	8.06118					0.0034206	3.22127	0.128147	ODD					1					1	2
8,08_426,0969n	427.104	8.07515	Epiafzelechin 3-gallate	3		3	0.00213479	2.11314	0.103594	ODD			1		1	1	1				4
8,09_580,1551m/z	580.155	8.0892					2.94181e-05	2.19915	0.155103	EVEN					1	1	1				3
8,09_601,1341m/z	601.134	8.0892	Procyanidin B3 adduct Na	4.17	86.63	1	0.00157972	2.34504	0.134089	ODD					1	1	1				3
8,09_256,1169m/z	256.117	8.0892					4.45877e-12	2.15408	0.116897	EVEN						1					1
8,09_289,0722m/z	289.072	8.0892					1.271e-07	2.44262	0.072238	ODD						1					1
8,09_301,0681m/z	301.068	8.0892					3.47995e-06	2.79498	0.0680593	ODD				1		1					2
8,12_229,1563m/z	229.156	8.12288	leucine-proline, isoleucine-proline	7.09	88.57	3	0.00252296	2.01406	0.156295	ODD			1		1	1			1		4
8,12_353,0867m/z	353.087	8.12288					0.00081252	3.59095	0.0866756	ODD						1	1				2
8,14_348,1243n	349.141	8.13685					0.00120969	2.30071	0.140586	ODD	1	1					1				3
8,14_229,0988m/z	229.099	8.13685					0.000656069	2.13867	0.0988045	ODD		1			1						2
8,16_367,1523m/z	367.152	8.16488					6.33756e-07	2.77558	0.152329	ODD	1	1					1				3
8,16_185,1659m/z	185.166	8.16488					7.7976e-05	2.89267	0.165885	ODD					1	1					2
8,16_213,1610m/z	213.161	8.16488					0.000168271	3.05145	0.160957	ODD					1						1
8,16_86,0966m/z	86.0966	8.16488					9.18699e-06	2.97016	0.0965822	EVEN						1			1		2
8,16_213,1610m/z	213.161	8.16488					7.43695e-05	4.51195	0.160957	ODD						1					1
8,16_72,0810m/z	72.081	8.16488					0.0013626	3.04602	0.0809816	EVEN						1					1
8,19_116,0714m/z	116.071	8.19287					1.34506e-05	3.16028	0.0714014	EVEN					1	1			1		3
8,21_209,0459m/z	209.046	8.20687					5.78117e-05	6.62768	0.0458773	ODD		1	1		1						3
8,21_519,1237m/z	519.124	8.20687					0.00999088	9.92059	0.12366	ODD		1	1		1					1	4
8,21_465,0852m/z	465.085	8.20687					0.00171452	2.35797	0.0852451	ODD						1	1	1			3
8,21_243,0490m/z	243.049	8.20687					3.99475e-06	2.2293	0.048985	ODD							1	1		1	3
8,21_132,0432n	115.04	8.20687					4.50898e-05	2.38057	0.0398876	ODD							1	1		1	3
8,21_134,0616n	157.051	8.20687					0.000320494	2.6593	0.0508412	ODD							1	1		1	3
8,21_479,0732m/z	479.073	8.20687					0.0011629	2.82479	0.0731871	ODD							1			1	2
8,25_231,1713m/z	231.171	8.2489	Leucyl-Valine	4		3	0.00139809	3.01199	0.171276	ODD						1	1				2
8,28_273,0951m/z	273.095	8.27688					0.00297713	10.7937	0.0950587	ODD						1					1
8,28_146,0609m/z	146.061	8.27688					1.79647e-05	2.4359	0.0608501	EVEN							1				1
8,28_118,0658m/z	118.066	8.27688					0.000169811	2.75846	0.0658199	EVEN							1				1
8,28_187,0641n	188.072	8.27688					0.000201944	2.33483	0.0715141	EVEN							1				1
8,28_144,0817m/z	144.082	8.27688					0.0008621	2.80976	0.0817019	EVEN							1				1
8,28_273,0951m/z	273.095	8.27688					2.35645e-12	13.1637	0.0950587	ODD										1	1
8,32_456,0836n	479.073	8.32463					0.00295526	2.10148	0.0728606	ODD						1	1			1	3
8,32_156,0073n	139.004	8.32463					5.30528e-07	3.06341	0.00399275	ODD							1	1		1	3
8,32_111,0084m/z	111.008	8.32463					1.10964e-05	3.08838	0.00837168	ODD							1	1		1	3
8,32_68,9977m/z	68.9977	8.32463					0.000236121	3.10231	0.99771	EVEN							1	1		1	3
8,34_197,0090m/z	197.009	8.33862					0.000498378	2.47947	0.00898718	ODD							1	1		1	3
8,38_507,1704m/z	507.17	8.38065					1.34439e-05	6.88612	0.17044	ODD					1						1
8,38_413,1426m/z	413.143	8.38065					0.000699457	3.29266	0.142596	ODD						1	1		1		3
8,46_358,1991m/z	358.199	8.46462					0.000782301	3.22067	0.199055	EVEN	1				1	1				1	4
8,53_278,1495n	301.128	8.52635					0	3.46104	0.127627	ODD										1	1
8,54_347,1336m/z	347.134	8.54					7.23194e-06		0.133649	ODD				1	1						2
8,54_866,2094n	867.217	8.54035	Procyanidin C1	4		3	0.00501356	2.01114	0.216677	ODD						1		1			2
8,54_577,1363m/z	577.136	8.54035	Proanthocyanidin A1	3.87	84.05	3	0.000142289	3.56623	0.136275	ODD								1		1	2
8,54_737,1696m/z	737.17	8.54035					2.08722e-14	10.7506	0.169607	ODD									1		1
8,55_317,0902m/z	317.09	8.55435					0.00105471	2.30773	0.0902386	ODD		1					1			1	3
8,58_136,0537n	119.05	8.58238					0.00253352	2.18621	0.0503749	ODD	1	1									2
8,60_594,1394n	595.147	8.59635	Epigallocatechin-(4beta->8)-catechin	3		3	2.14258e-07	3.77925	0.14663	ODD						1					1
8,61_321,1000m/z	321.1	8.61043					1.62565e-07	6.16425	0.0999507	ODD	1	1					1				3
8,61_247,0619m/z	247.062	8.61043					1.05026e-08	2.01533	0.0619315	ODD								1			1
8,64_423,1869m/z	423.187	8.6384					0.000574929	6.8245	0.186856	ODD		1						1			2
8,64_367,1508m/z	367.151	8.6384					0.000272041	2.20315	0.150806	ODD			1								1
8,65_137,0244m/z	137.024	8.65245					8.49137e-07	103.947	0.0244231	ODD	1	1				1			1		4
8,65_303,1425m/z	303.143	8.65245					8.08688e-08	2.21732	0.142515	ODD						1					1
8,69_304,0600n	287.057	8.68613					5.07715e-05	7.51862	0.0566655	ODD	1					1			1		3
8,69_353,1216m/z	353.122	8.68613					0.000260978	2.01601	0.121616	ODD	1			1		1					3
8,70_324,1074m/z	324.107	8.7001					0.000255738	3.079	0.107388	EVEN	1				1				1		3
8,70_184,0387n	167.035	8.7001					7.37206e-05	2.9657	0.0354381	ODD					1		1				2
8,70_384,1165m/z	384.116	8.7001					0.000329576	2.10624	0.116462	EVEN					1		1				2
8,70_116,0713m/z	116.071	8.7001					0.00173521	2.68465	0.0713195	EVEN					1	1	1				3
8,71_391,1590m/z	391.159	8.7141					0.000346179	5.68727	0.158959	ODD	1	1					1			1	4
8,71_618,1262m/z	618.126	8.7141					0.00136009	4.75212	0.126156	EVEN	1				1						2
8,76_367,1016m/z	367.102	8.75613					0.000301841	2.87414	0.101622	ODD						1		1	1		3
8,78_157,0189m/z	157.019	8.78417					0.000472214	2.01322	0.0188622	ODD						1					1
8,78_145,9906n	128.987	8.78417					0.00961272	2.30081	0.987308	EVEN						1					1
8,81_229,1562m/z	229.156	8.81215					0.000227908	2.98762	0.156244	ODD					1	1	1				3
8,83_383,0961m/z	383.096	8.8262					2.42864e-06	2.03335	0.0960696	ODD	1		1		1						3
8,83_479,1761m/z	479.176	8.8262					0.000221735	23.3486	0.176065	ODD		1	1		1	1	1		1		6
8,84_266,1297n	289.118	8.84017					0.00235568	2.08397	0.117983	ODD		1				1	1				3
8,90_264,1726n	303.143	8.9					5.70175e-06		0.142693	ODD				1							1
8,90_409,2070m/z	409.207	8.90187					0.00371606	5.14976	0.207026	ODD	1		1				1				3
8,90_84,0449m/z	84.0449	8.90187					6.92196e-09	2.98919	0.0448741	EVEN						1					1
8,90_157,0755n	158.083	8.90187					8.03885e-09	3.78986	0.0827644	EVEN						1			1		2
8,97_86,0966m/z	86.0966	8.97188					0.000431432	2.69081	0.0966406	EVEN						1					1
9,00_383,1327m/z	383.133	8.99993					0.000287627	2.09527	0.132709	ODD				1	1						2
9,03_604,1622n	605.169	9.0279					0.00658251	3.20982	0.169469	ODD						1				1	2
9,06_367,1009m/z	367.101	9.06158					0.000329856	18.4859	0.100885	ODD		1				1	1		1		4
9,08_348,1765n	387.166	9.07557					7.09131e-05	3.49826	0.165865	ODD	1						1	1		1	4
9,08_329,1232m/z	329.123	9.07557					4.83695e-08	3.07699	0.123179	ODD		1				1	1				3
9,09_182,0814m/z	182.081	9.08963					4.72427e-05	2.40424	0.0813578	EVEN	1		1								2
9,12_285,0416m/z	285.042	9.1176					4.56912e-08	173.984	0.0415611	ODD	1	1	1			1			1		5
9,12_487,0850m/z	487.085	9.1176					0.000302795	1000	0.0850239	ODD	1	1		1		1			1		5
9,12_323,1120m/z	323.112	9.1176					1.93787e-05	2.71179	0.111958	ODD						1	1				2
9,19_72,0810m/z	72.081	9.18763					0.000125898	2.39957	0.0810012	EVEN					1	1					2
9,19_231,1714m/z	231.171	9.18763	Valyl-Leucine	5		3	0.00371296	2.91881	0.17144	ODD					1						1
9,20_383,0970m/z	383.097	9.20163					4.74686e-05	2.95726	0.096959	ODD	1				1						2
9,22_866,2100n	867.217	9.2157	Procyanidin C1	4.63	87.64	3	0.000282896	2.38889	0.217326	ODD	1							1			2
9,22_319,0438m/z	319.044	9.2157					2.09397e-11	5.04238	0.043844	ODD				1		1			1		3
9,22_261,0080m/z	261.008	9.2157					7.65019e-09	5.38091	0.00798223	ODD						1			1		2
9,22_173,0073m/z	173.007	9.2157					1.30848e-08	8.34224	0.00734845	ODD				1		1			1		3
9,22_146,0377n	147.045	9.2157					8.15197e-08	2.84041	0.0450194	ODD				1		1					2
9,22_136,0532n	119.05	9.2157					1.1757e-06	2.65443	0.049916	ODD				1		1					2
9,22_108,0580n	91.0547	9.2157					1.49276e-05	2.61953	0.0547243	ODD				1		1					2
9,22_577,1367m/z	577.137	9.2157	Proanthocyanidin A1	5		3	0.00695209	2.92856	0.136715	ODD				1		1		1		1	4
9,28_239,0555m/z	239.055	9.27733					0.000188948	2.98966	0.0554943	ODD							1	1		1	3
9,29_257,0654m/z	257.065	9.2914					0.000454344	2.65487	0.0653629	ODD							1			1	2
9,32_883,2116m/z	883.212	9.31937	Catechin-(4alpha->8)-gallocatechin-(4alpha->8)-catechin	4		3	7.60666e-05	3.15645	0.211569	ODD		1									1
9,33_595,1438m/z	595.144	9.33343	Gallocatechin-(4alpha->8)-epicatechin	-1.38	84.95	3	0.00150316	2.67682	0.143783	ODD					1						1
9,33_648,2097m/z	648.21	9.33343					0.00871956	2.00585	0.209746	EVEN					1				1		2
9,35_318,0772n	301.074	9.34742					1.9963e-08	2.84691	0.0738955	ODD		1	1			1					3
9,35_429,2113m/z	429.211	9.34742					0.00789894	2.83693	0.211309	ODD							1	1			2
9,36_163,0407m/z	163.041	9.3614					2.10478e-05	3.05421	0.0407147	ODD			1					1			2
9,36_273,0956m/z	273.096	9.3614					3.21694e-09	2.60974	0.095575	ODD										1	1
9,38_427,1057m/z	427.106	9.37545					0.00163095	2.73138	0.105664	ODD		1	1		1	1	1				5
9,38_289,0741m/z	289.074	9.37545					1.57812e-05	2.07725	0.0740807	ODD			1								1
9,38_601,1341m/z	601.134	9.37545					0.00612894	2.51329	0.134099	ODD					1	1	1				3
9,38_139,0400m/z	139.04	9.37545					6.30763e-11	2.65966	0.0400496	ODD						1				1	2
9,38_151,0404m/z	151.04	9.37545					4.34152e-08	2.30841	0.040391	ODD						1					1
9,39_210,1140m/z	210.114	9.38943					7.99808e-05	3.25777	0.114009	EVEN						1				1	2
9,39_193,0875m/z	193.088	9.38943					9.90098e-05	2.62602	0.0875101	ODD						1	1				2
9,40_151,0766m/z	151.077	9.4034					7.66241e-08	2.31911	0.0766199	ODD						1					1
9,40_136,0767m/z	136.077	9.4034					1.08529e-05	2.40742	0.0766743	EVEN						1					1
9,44_329,0695m/z	329.07	9.43708					6.92498e-07	2.13598	0.0695026	ODD						1				1	2
9,47_305,0662m/z	305.066	9.46513					0.000729856	4.07408	0.0662463	ODD			1	1		1					3
9,47_220,0352n	221.042	9.46513					0.000521433	3.09303	0.0424385	ODD								1			1
9,48_77,0391m/z	77.0391	9.4791					5.37552e-11	2.3571	0.0391116	ODD						1					1
9,48_120,0580n	121.065	9.4791					5.16767e-09	2.1169	0.0653061	ODD						1					1
9,48_93,0702m/z	93.0702	9.4791					2.46232e-08	2.30627	0.0701603	ODD						1					1
9,51_223,0295m/z	223.029	9.50715					2.37038e-09	2.56837	0.0294763	ODD						1					1
9,51_177,0234m/z	177.023	9.50715					1.28743e-08	3.48689	0.0233756	ODD						1			1		2
9,54_365,0867m/z	365.087	9.53513					0.0019236	2.35383	0.0866905	ODD	1		1						1		3
9,54_317,1206m/z	317.121	9.53513					0.000295809	5.06112	0.120585	ODD						1				1	2
9,55_867,2184m/z	867.218	9.5491	Procyanidin C1	6.08	82.92	3	0.000786564	3.25129	0.218352	ODD	1						1				2
9,56_259,1172m/z	259.117	9.5631					1.78747e-09	4.76989	0.117174	ODD	1										1	1
9,58_781,1994m/z	781.199	9.5771					2.58469e-11	24.4315	0.199368	ODD					1						1
9,62_173,0075m/z	173.008	9.62					0.00308757		0.00751127	ODD				1					1		2
9,62_146,0377n	147.045	9.62485					9.92983e-13	2.95189	0.0450151	ODD						1					1
9,62_319,0438m/z	319.044	9.62485					2.41822e-11	4.7134	0.0438251	ODD						1			1		2
9,62_119,0499m/z	119.05	9.62485					1.02178e-09	2.70902	0.04989	ODD						1					1
9,62_173,0075m/z	173.008	9.62485					4.93034e-07	5.06237	0.00751127	ODD						1					1
9,64_751,1895m/z	751.189	9.63885					0.00026339	18.7411	0.189466	ODD	1	1					1				3
9,64_91,0546m/z	91.0546	9.63885					1.19271e-09	3.59219	0.0546207	ODD				1		1					2
9,65_260,1401n	283.129	9.65	Threoninyl-Tyrosine	2		3	0.00779274		0.129323	ODD				1							1
9,68_334,0708n	335.078	9.68085					6.77473e-11	9.7893	0.0781189	ODD					1				1	1	3
9,69_129,1401m/z	129.14	9.69					0.00829028		0.140115	ODD				1	1	1		1		1	5
9,69_309,0970m/z	309.097	9.69485					0.000526996	2.30828	0.0970188	ODD	1	1									2
9,69_697,2160m/z	697.216	9.69485					0.000346546	2.55002	0.216013	ODD									1		1
9,74_167,0354m/z	167.035	9.73687					0.000490449	9.06741	0.0354211	ODD	1				1	1			1	1	5
9,76_441,1365m/z	441.137	9.7649					4.11074e-10	1000	0.136524	ODD					1					1	2
9,76_604,1609n	605.168	9.7649					0.00507424	3.30969	0.16813	ODD						1					1
9,81_259,1171m/z	259.117	9.81257					1.86488e-09	3.81975	0.117131	ODD	1								1		2
9,81_301,0371m/z	301.037	9.81257					1.12051e-06	2.50859	0.0371424	ODD		1	1		1	1					4
9,83_374,2179n	397.207	9.82655					5.49364e-05	4.51125	0.2071	ODD						1	1			1	3
9,84_275,1617m/z	275.162	9.84053					0.000322014	3.34607	0.161715	ODD						1			1		2
9,85_273,0954m/z	273.095	9.85453					0.00168169	2.07891	0.0954423	ODD							1			1	2
9,87_175,0863n	176.093	9.86862					0.000140251	3.93535	0.0928101	EVEN						1			1		2
9,88_343,0835m/z	343.083	9.88262					1.59677e-06	7.96282	0.0834722	ODD	1									1	2
9,88_339,0646m/z	339.065	9.88262					0.00591875	5.36641	0.0645804	ODD					1				1		2
9,90_489,1021m/z	489.102	9.89658					0.00477247	2.40369	0.102141	ODD			1	1		1			1		4
9,90_236,0696n	259.061	9.89658					1.7042e-09	2.86954	0.0608474	ODD						1					1
9,90_387,1657m/z	387.166	9.89658					0.00442837	2.2607	0.165741	ODD							1			1	2
9,90_429,1779m/z	429.178	9.89658					0.00649017	2.01053	0.177933	ODD							1		1	1	3
9,91_287,0571m/z	287.057	9.91					0.00400101		0.057103	ODD	1		1	1		1					4
9,92_351,1069m/z	351.107	9.9246					8.07812e-06	5.14214	0.10686	ODD					1					1	2
10,01_243,0853m/z	243.085	10.0143					0.000727853	3.19493	0.0853093	ODD						1				1	2
10,06_577,1375m/z	577.138	10.0564	Proanthocyanidin A1	6.05	88.76	3	0.00530477	2.11769	0.137534	ODD	1		1				1	1		1	5
10,06_317,1214m/z	317.121	10.0564					6.65613e-08	2.15442	0.121447	ODD					1						1
10,07_265,1556m/z	265.156	10.0703	Phenylalanyl-Valine	4		3	0.00481754	2.14258	0.155624	ODD						1			1		2
10,08_165,0564m/z	165.056	10.0843					0.000199002	2.78579	0.0563931	ODD	1	1					1				3
10,08_475,1220m/z	475.122	10.0843					0.000952969	2.59566	0.122008	ODD	1	1					1				3
10,08_213,0751m/z	213.075	10.0843	arginine adduct K	1.28	93.45	3	1.49741e-05	7.30096	0.0750591	ODD			1				1	1			3
10,08_120,0814m/z	120.081	10.0843					0.00970435	2.03372	0.0814464	EVEN						1			1		2
10,14_391,1597m/z	391.16	10.1403					1.47332e-05	2.38622	0.159657	ODD	1	1				1			1		4
10,19_595,1460m/z	595.146	10.188	Epigallocatechin-(4beta->8)-catechin	2.29	84.98	3	0.000209671	2.58421	0.145969	ODD			1			1		1			3
10,20_413,1432m/z	413.143	10.202					0.00165473	2.13209	0.14321	ODD	1										1	1
10,20_305,0712m/z	305.071	10.202					1.68452e-06	7.76824	0.0712465	ODD			1			1					2
10,22_517,1317m/z	517.132	10.216					1.23889e-05	17.7603	0.131746	ODD					1					1	2
10,23_271,0737m/z	271.074	10.23					9.63305e-09	3.07377	0.0737113	ODD										1	1
10,24_309,0424m/z	309.042	10.244					1.66533e-15	48.8645	0.0424164	ODD	1						1				2
10,24_521,1271m/z	521.127	10.244					1.17379e-07	28.5605	0.127137	ODD		1			1	1		1		1	5
10,24_240,0862m/z	240.086	10.244					0.00905446	4.48255	0.086196	EVEN			1		1		1	1			4
10,29_86,0966m/z	86.0966	10.2861					0.000364169	2.76505	0.0966374	EVEN						1					1
10,29_226,1065m/z	226.106	10.2861					0.00133516	2.16451	0.106466	EVEN				1					1	1	3
10,30_391,1599m/z	391.16	10.3001					3.55135e-07	2.81151	0.159877	ODD		1				1					2
10,31_314,1292n	353.119	10.314					0.000561204	2.73421	0.119272	ODD		1			1	1	1		1		5
10,31_151,0416m/z	151.042	10.314					2.1771e-06	3.81962	0.0415701	ODD			1		1	1					3
10,34_268,1172n	251.114	10.3421					2.97324e-09	2.77152	0.113912	ODD						1					1
10,34_114,0703n	153.023	10.3421					1.10693e-08	2.26105	0.0232641	ODD						1					1
10,34_142,0318n	125.029	10.3421					1.15379e-08	2.64235	0.0285284	ODD						1					1
10,38_176,0694n	199.059	10.3758					7.28306e-14	2.05227	0.0585959	ODD						1					1
10,38_390,0848n	391.092	10.3758					6.76903e-13	2.2606	0.0920703	ODD						1					1
10,38_155,0028m/z	155.003	10.3758					1.75018e-11	2.92824	0.0027512	ODD						1					1
10,38_173,0442m/z	173.044	10.3758					1.55653e-09	2.15103	0.0441589	ODD						1					1
10,38_407,0672m/z	407.067	10.3758					1.93882e-09	3.22423	0.0672137	ODD						1					1
10,38_290,1249n	313.114	10.3758					8.01935e-09	2.37093	0.114168	ODD						1					1
10,38_347,0521m/z	347.052	10.3758					6.54015e-06	2.32731	0.0521391	ODD						1					1
10,38_221,0409m/z	221.041	10.3758					0.000592992	4.51499	0.0409268	ODD						1		1			2
10,38_283,0657m/z	283.066	10.3758					0.00270027	2.32755	0.0656599	ODD						1					1
10,38_345,0654m/z	345.065	10.3758					0.00402295	2.31398	0.0653945	ODD						1					1
10,39_456,0626m/z	456.063	10.3897					0.00427528	4.96548	0.0626375	EVEN			1						1		2
10,39_285,0482m/z	285.048	10.3897					2.71684e-09	2.36253	0.0481993	ODD						1					1
10,45_389,1782m/z	389.178	10.4458					1.91357e-05	2.87388	0.17823	ODD	1	1			1			1	1	1	6
10,49_262,1402n	301.121	10.4878					8.61324e-07	6.59473	0.120983	ODD			1								1
10,49_273,0949m/z	273.095	10.4878					8.46881e-09	3.84595	0.0949273	ODD										1	1
10,53_578,1511n	579.152	10.5298	Procyanidin B2	5		1	6.01226e-09	2.25438	0.152448	ODD	1						1				2
10,53_426,0962n	427.103	10.5298					5.80206e-07	2.08461	0.103112	ODD	1						1				2
10,53_127,0400m/z	127.04	10.5298					3.25111e-07	2.0031	0.0399942	ODD							1				1
10,56_165,0562m/z	165.056	10.5635					0.000156773	2.22795	0.0562026	ODD	1	1									2
10,56_382,0796m/z	382.08	10.5635					2.20588e-09	4.28169	0.0795863	EVEN							1				1
10,59_282,9596m/z	282.96	10.5915					3.18258e-07	2.08171	0.959605	EVEN						1					1
10,61_346,0402m/z	346.04	10.6056					0.000309543	2.20175	0.0401963	EVEN						1					1
10,61_498,0975n	521.096	10.6056					0.00629214	4.20261	0.0961835	ODD						1	1		1		3
10,61_515,0765m/z	515.077	10.6056					1.73791e-06	8.06237	0.0765019	ODD							1		1		2
10,61_575,1130m/z	575.113	10.6056					3.25184e-13	100.749	0.113013	ODD									1		1
10,62_247,0281m/z	247.028	10.6196					3.3065e-11	2.03804	0.0281127	ODD						1					1
10,62_146,0040n	129.001	10.6196					1.68216e-08	2.15957	0.000673563	ODD						1					1
10,62_191,0309m/z	191.031	10.6196					0.000225254	2.18631	0.0308794	ODD						1					1
10,62_359,0747m/z	359.075	10.6196					0.00134173	5.73638	0.0746948	ODD								1	1		2
10,63_463,1397m/z	463.14	10.6336					4.57235e-09	2.00185	0.139748	ODD						1					1
10,66_223,0612m/z	223.061	10.6615					0.00203679	2.01143	0.0611953	ODD			1		1						2
10,68_533,1274m/z	533.127	10.6756					1.55431e-15	4.12913	0.127376	ODD					1						1
10,70_86,0966m/z	86.0966	10.7036					2.881e-06	3.08317	0.0966067	EVEN						1					1
10,77_148,0453n	171.034	10.7652					2.70292e-05	4.04121	0.0344931	ODD						1	1				2
10,78_295,1663m/z	295.166	10.7792	Leucyl-Tyrosine	4		3	0.000380092	3.9118	0.166305	ODD					1	1			1		3
10,78_135,0701n	136.077	10.7792					0.00120857	3.14828	0.0767709	EVEN					1						1
10,78_178,0730n	217.04	10.7792					1.19952e-08	2.81714	0.0397159	ODD						1					1
10,79_201,1266m/z	201.127	10.7933					0.000100644	2.27554	0.126649	ODD	1						1				2
10,81_243,0852m/z	243.085	10.8073					8.6513e-07	3.5626	0.0852123	ODD						1				1	2
10,85_176,0484n	177.056	10.8492					4.82064e-08	2.49177	0.0557212	ODD		1								1	2
10,85_145,0296m/z	145.03	10.8492					6.19317e-07	2.54396	0.0296237	ODD		1								1	2
10,88_360,1457m/z	360.146	10.8773					0.000145634	4.66605	0.145652	EVEN		1	1	1	1		1		1	1	7
10,88_305,0641m/z	305.064	10.8773					5.43239e-09	10.8049	0.0641254	ODD			1			1					2
10,91_454,1433n	493.135	10.9053	Malvidin 3-glucoside (fragment)	1		3	2.77904e-08	11.4269	0.135158	ODD					1	1				1	3
10,91_603,1695m/z	603.169	10.9053					5.16859e-07	144.316	0.169464	ODD					1	1			1	1	4
10,95_303,1410m/z	303.141	10.9529					0.000196586	2.06786	0.141043	ODD			1		1					1	3
10,97_866,2096n	867.217	10.9669	Procyanidin C1	4		3	0.00122171	2.71024	0.216845	ODD	1			1				1			3
10,97_557,1868m/z	557.187	10.9669					0.00370713	5.87574	0.186825	ODD			1			1					2
11,00_199,0591m/z	199.059	10.995					0.000913049	2.26989	0.0591194	ODD		1			1					1	3
11,02_431,2281m/z	431.228	11.023					6.22856e-09	39.7213	0.228148	ODD									1		1
11,04_552,1488n	575.139	11.037					0.00937905	5.17619	0.139129	ODD		1	1			1		1		1	5
11,04_257,0662m/z	257.066	11.037					6.17111e-07	2.40027	0.0662433	ODD							1			1	2
11,07_368,1698n	391.159	11.0651					6.15495e-08	2.21052	0.158996	ODD	1								1		2
11,09_486,1194m/z	486.119	11.093					0.00561352	2.97885	0.119409	EVEN	1							1			2
11,09_324,1079m/z	324.108	11.093					4.60176e-08	10.1822	0.10786	EVEN					1		1		1	1	4
11,09_428,2645n	451.252	11.093					3.05486e-05	13.2846	0.252177	ODD						1					1
11,09_288,1936m/z	288.194	11.093					0.000454545	3.15237	0.193638	EVEN						1					1
11,14_199,0821m/z	199.082	11.14					3.23728e-05		0.0821199	ODD			1	1							2
11,14_203,1038m/z	203.104	11.1407	Prolyl-Serine	5.75	92.25	3	5.24709e-07	5.53824	0.10379	ODD						1					1
11,14_310,1754m/z	310.175	11.1407	Tyrosyl-Lysine	2		3	0.0014537	3.12229	0.17544	EVEN						1					1
11,18_416,2865m/z	416.286	11.1827					7.62501e-07	3.25943	0.286491	EVEN						1					1
11,21_599,2331m/z	599.233	11.2108					0.00805388	2.15298	0.233116	ODD		1									1
11,24_655,1865m/z	655.187	11.2387	malvidin diglucoside	1		3	0	77.2584	0.186531	ODD										1	1
11,27_403,1581m/z	403.158	11.2668					1.0141e-05	6.97641	0.15808	ODD		1					1			1	3
11,27_465,1035m/z	465.104	11.2668	Delphinidin 3-glucoside	0		1	0.00991485	7.05369	0.103501	ODD			1		1	1				1	4
11,28_317,1215m/z	317.121	11.28					1.89505e-08		0.121474	ODD		1		1						1	3
11,28_303,0513m/z	303.051	11.2808					0.00853743	3.58485	0.0512514	ODD		1	1		1	1				1	5
11,28_882,2046n	883.212	11.2808	Catechin-(4alpha->8)-gallocatechin-(4alpha->8)-catechin	4.38	85.36	3	0.000960319	7.17314	0.211884	ODD			1		1				1	1	4
11,34_271,0620m/z	271.062	11.34					0.00279602		0.0619729	ODD			1	1	1			1		1	5
11,34_359,1383n	360.146	11.34					0.00366973		0.145579	EVEN		1		1	1		1			1	5
11,37_381,1167m/z	381.117	11.3705					0	3.59267	0.116671	ODD										1	1
11,41_287,1855n	310.174	11.4125	Tyrosyl-Lysine	5		3	0.00361253	2.31686	0.174485	EVEN						1					1
11,47_603,2258m/z	603.226	11.4686					0.0055909	2.89692	0.225824	ODD					1	1			1		3
11,50_472,1540n	455.151	11.5					2.45548e-05		0.150702	ODD			1	1	1						3
11,52_511,1445m/z	511.145	11.5162					0.000542938	3.12535	0.144534	ODD	1						1				2
11,53_223,0611m/z	223.061	11.5302					9.84907e-05	9.3723	0.0610707	ODD		1			1			1		1	4
11,53_552,1487n	575.138	11.5302					0.0020764	9.97691	0.138221	ODD		1				1		1		1	4
11,53_330,0754n	313.072	11.5302					1.67918e-05	5.67562	0.0720875	ODD			1		1					1	3
11,54_287,0600m/z	287.06	11.5442					3.72179e-05	4.74418	0.0599906	ODD		1	1			1					3
11,54_287,0600m/z	287.06	11.5442					0.000524082	2.21333	0.0599906	ODD									1		1
11,57_93,0340m/z	93.034	11.5723					1.42191e-07	2.89109	0.0340082	ODD	1				1	1					3
11,57_168,0436n	151.04	11.5723					5.06629e-06	2.34877	0.040361	ODD	1				1	1					3
11,57_124,0545n	125.061	11.5723					6.71446e-06	2.96245	0.0605539	ODD	1				1	1					3
11,59_320,0546n	321.062	11.5862					1.09095e-06	3.01401	0.0618669	ODD		1				1		1	1		4
11,59_275,0564m/z	275.056	11.5862					2.23143e-06	2.46668	0.0563673	ODD		1			1			1	1		4
11,63_147,0451m/z	147.045	11.6283	coumaric fragment	6.25	93.23	3	1.08865e-07	2.7882	0.0450857	ODD									1		1
11,63_326,1019n	349.091	11.6283	Coumaroyl-hexose adduct Na	5.42	95.84	3	3.33071e-07	2.40272	0.0911475	ODD									1	1	2
11,66_519,1511m/z	519.151	11.6562					0.00595641	2.27629	0.151064	ODD	1			1							2
11,66_402,1534n	425.143	11.6562					0.0060618	2.31903	0.142598	ODD						1		1		1	3
11,66_270,1120n	293.101	11.6562					0.00563355	2.39437	0.101228	ODD								1		1	2
11,69_646,1565m/z	646.157	11.6899					0.00619171	2.84342	0.15654	EVEN								1		1	2
11,70_317,1220m/z	317.122	11.7					6.17265e-06		0.121965	ODD		1		1							2
11,70_361,1500m/z	361.15	11.704					6.55242e-06	5.35899	0.150037	ODD	1	1					1			1	4
11,70_162,0328n	163.04	11.704					5.74594e-06	2.44691	0.0398552	ODD		1									1
11,70_134,0375n	135.045	11.704					2.51649e-05	2.43106	0.0450916	ODD		1									1
11,72_218,9977m/z	218.998	11.718					0.00108265	2.96052	0.997688	EVEN		1			1						2
11,73_472,1476n	473.145	11.73					0.00354947		0.144998	ODD				1	1		1				3
11,76_379,1012m/z	379.101	11.76	Feruloyl hexose adduct Na	3		3	0.000302371	2.46749	0.101185	ODD			1	1	1					1	4
11,82_435,1834m/z	435.183	11.8161					0.00187231	2.50324	0.183351	ODD	1									1	2
11,83_730,1547n	731.162	11.83	ent-Epicatechin-(4alpha->8)-ent-epicatechin 3'-gallate	1.82	88.03	3	0.00934187	61.2119	0.161984	ODD		1			1						2
11,83_260,1721n	283.165	11.83					5.30889e-05	3.53817	0.16456	ODD						1					1
11,89_517,1316m/z	517.132	11.8917					1.31064e-08	21.6911	0.131553	ODD					1					1	2
11,89_332,0903n	333.097	11.8917	Cinnamoyl-hexose adduct Na	8		3	3.15742e-05	19.1474	0.0972802	ODD					1					1	2
11,91_207,0661m/z	207.066	11.9057					5.30025e-07	17.6493	0.0661035	ODD					1					1	2
11,92_380,1693n	403.159	11.9197					7.19775e-10	2.14987	0.158516	ODD		1									1
11,92_381,1163m/z	381.116	11.9197					0.00157523	3.97973	0.116341	ODD								1	1	1	3
11,95_334,0354n	317.032	11.9477					6.45006e-12	3.25121	0.0321453	ODD						1	1				2
11,98_341,0651m/z	341.065	11.9757					4.51101e-09	44.7444	0.0650886	ODD	1								1		2
11,98_439,1540m/z	439.154	11.9757					0.00740402	5.12924	0.153997	ODD		1			1	1	1			1	5
11,98_245,1870m/z	245.187	11.9757	leucine-leucine, isoleucine-isoleucine, isoleucine-leucine	4.05	91.54	3	0.000431235	3.70534	0.186962	ODD					1	1			1		3
11,98_86,0966m/z	86.0966	11.9757					5.07991e-06	2.79289	0.0965575	EVEN						1					1
11,99_866,2086n	867.216	11.9897	Procyanidin C1	3		3	0.000116128	2.7213	0.215899	ODD	1		1								2
11,99_577,1371m/z	577.137	11.9897	Proanthocyanidin A1	5.31	85.48	3	0.00104192	2.9134	0.137104	ODD	1		1				1	1		1	5
12,00_301,0724m/z	301.072	12.0037					0.00118121	3.2596	0.0723745	ODD	1					1					2
12,00_397,1481m/z	397.148	12.0037					7.77497e-11	3.21757	0.14813	ODD					1						1
12,00_310,1753m/z	310.175	12.0037	Tyrosyl-Lysine	3		3	0.000482935	2.41159	0.175341	EVEN						1					1
12,02_151,0403m/z	151.04	12.0178					1.43667e-06	4.40618	0.0403232	ODD	1					1					2
12,02_347,1326m/z	347.133	12.0178					0.00344511	8.49909	0.132637	ODD	1			1		1	1			1	5
12,03_505,1321m/z	505.132	12.0318					8.4722e-11	10.019	0.132079	ODD	1					1					2
12,03_280,0937n	303.083	12.0318					0.000750447	3.6494	0.0828778	ODD	1					1	1				3
12,07_511,1434m/z	511.143	12.0655					0.000752888	2.55837	0.143352	ODD					1						1
12,08_406,1119m/z	406.112	12.0794					0.000221438	2.75113	0.111917	EVEN		1									1
12,09_197,0803m/z	197.08	12.09					0.00228773		0.080329	ODD	1			1						1	3
12,11_439,1579m/z	439.158	12.1075					0.00469879	4.80235	0.157871	ODD		1					1			1	3
12,15_501,1024m/z	501.102	12.1494	Petunidin 3-glucoside	3		1	1.0567e-06	8.41039	0.102422	ODD	1	1			1	1					4
12,16_389,1796m/z	389.18	12.1634					3.29679e-05	2.91808	0.179591	ODD	1					1		1		1	4
12,16_429,2108m/z	429.211	12.1634					4.40314e-10	5.59897	0.210784	ODD						1	1				2
12,18_197,0134m/z	197.013	12.1775					2.8717e-08	2.50715	0.0134124	ODD							1				1
12,19_199,0955m/z	199.096	12.1915					0.00906536	4.61256	0.0955487	ODD							1			1	2
12,21_430,2812n	431.289	12.2055					6.56283e-07	12.3561	0.288519	ODD	1					1					2
12,27_371,1704m/z	371.17	12.2672					9.50828e-05	4.47267	0.170394	ODD	1				1	1				1	4
12,27_373,1844m/z	373.184	12.2672					0.000119989	2.56315	0.184428	ODD	1					1		1		1	4
12,28_283,1642m/z	283.164	12.2812					0.000101078	3.94182	0.164197	ODD						1	1				2
12,30_578,1568n	601.134	12.2952	Procyanidin B adduct Na	4		3	0.0014938	2.10016	0.133963	ODD	1							1			2
12,30_489,1023m/z	489.102	12.2952					0.000375252	57.3836	0.102289	ODD		1	1			1			1		4
12,35_389,1796m/z	389.18	12.3512					1.8915e-05	3.93773	0.179646	ODD	1							1		1	3
12,35_707,2524m/z	707.252	12.3512					0.00697555	2.55202	0.25241	ODD		1			1						2
12,37_242,1649n	243.172	12.3652					5.63527e-08	4.98805	0.172176	ODD						1	1				2
12,39_511,1432m/z	511.143	12.3932					0.00204029	2.63583	0.143198	ODD	1				1						2
12,41_154,0278n	155.035	12.4072					0.00328943	4.68668	0.0350394	ODD	1					1			1		3
12,41_379,1012m/z	379.101	12.4072	feruloyl glucoside adduct Na	3.66	88.17	3	4.48974e-13	7.08819	0.10124	ODD										1	1
12,47_316,0978n	317.104	12.4689					1.82528e-06	2.34273	0.104328	ODD		1									1
12,51_240,1219m/z	240.122	12.51					0.00297059		0.121929	EVEN				1						1	2
12,52_232,0760n	271.063	12.5249					1.8714e-05	2.39849	0.0634572	ODD			1								1
12,52_243,0667m/z	243.067	12.5249					0	2.06798	0.0667231	ODD					1						1
12,52_473,1065m/z	473.106	12.5249					2.00895e-12	2.06558	0.106462	ODD					1						1
12,54_374,1620m/z	374.162	12.5389					9.45678e-11	104.377	0.162046	EVEN		1			1		1	1			4
12,54_229,0695m/z	229.07	12.5389					0.000272621	3.93257	0.0695306	ODD							1			1	2
12,55_375,0412m/z	375.041	12.5529					0.000300987	2.3119	0.0411731	ODD		1					1				2
12,55_290,0805n	291.088	12.5529	Epicatechin	5		1	4.46598e-10	2.49782	0.0877499	ODD							1				1
12,57_169,0513m/z	169.051	12.567					8.88178e-16	3.46651	0.0513333	ODD		1									1
12,57_169,0513m/z	169.051	12.567					0.0035613	2.01559	0.0513333	ODD			1								1
12,57_122,0377n	123.045	12.567					1.13866e-09	2.23797	0.0449351	ODD							1				1
12,64_418,1843n	441.174	12.6426					0	2.06746	0.173563	ODD									1		1
12,68_341,1226m/z	341.123	12.6846					4.08507e-12	19.4402	0.122605	ODD										1	1
12,70_181,0509m/z	181.051	12.6986					1.17898e-08	3.72509	0.0508753	ODD					1					1	2
12,73_449,1079m/z	449.108	12.7267	Cyanidin 3-glucoside	1.03	91.01	1	1.52985e-05	6.44846	0.107906	ODD		1	1			1	1		1		5
12,73_229,0988m/z	229.099	12.7267					1.85476e-06	2.20947	0.0988253	ODD						1					1
12,75_287,0561m/z	287.056	12.7547					0.00431727	6.69413	0.0561426	ODD	1	1	1			1	1		1		6
12,75_437,1248m/z	437.125	12.7547					0.00026006	4.22974	0.124779	ODD		1	1						1		3
12,75_621,1605m/z	621.16	12.7547					0.00236849	5.80439	0.160483	ODD		1	1			1					3
12,78_194,1903m/z	194.19	12.7827					5.6141e-06	55.9705	0.190295	EVEN									1		1
12,82_147,0450m/z	147.045	12.8163					0.00531046	2.21747	0.0450363	ODD			1						1		2
12,82_326,1022n	349.091	12.8163					7.51867e-07	2.15489	0.0909273	ODD									1		1
12,83_328,2247m/z	328.225	12.8304					0.00594965	2.17091	0.224678	EVEN						1					1
12,86_379,1367m/z	379.137	12.8583					0.000862466	3.20829	0.136689	ODD		1								1	2
12,90_198,0541n	181.051	12.9004					4.49291e-05	2.01881	0.0507928	ODD		1			1		1				3
12,90_283,0147m/z	283.015	12.9004					0.000115629	2.27597	0.0146866	ODD		1			1		1				3
12,90_155,0713m/z	155.071	12.9004					0.000490832	2.20988	0.0712853	ODD					1		1				2
12,90_288,1700n	289.177	12.9004					2.04018e-08	4.31404	0.177276	ODD						1			1		2
12,90_345,2272n	368.216	12.9004					0.00129607	3.38208	0.216449	EVEN						1			1		2
12,90_140,0476m/z	140.048	12.9004					3.57656e-06	2.01281	0.0476229	EVEN							1				1
12,91_552,1695m/z	552.17	12.9145					5.10703e-14	30.9417	0.1695	EVEN		1			1	1					3
12,91_175,0862n	176.093	12.9145					2.65719e-05	4.55074	0.0930565	EVEN						1			1	1	3
12,94_84,9605m/z	84.9605	12.9424					8.03634e-09	2.04645	0.960488	EVEN						1					1
12,96_86,0967m/z	86.0967	12.9564					0.000123493	2.28861	0.0966568	EVEN						1			1		2
12,96_354,1463m/z	354.146	12.9564					0.00127916	3.50693	0.146259	EVEN							1		1		2
12,97_425,2387m/z	425.239	12.9704					0.00156115	2.4347	0.238708	ODD						1					1
12,97_426,1484m/z	426.148	12.9704					1.55864e-12	8.20443	0.148426	EVEN										1	1
13,00_429,2079m/z	429.208	13.0041					0.00236205	2.32091	0.207917	ODD		1						1	1	1	4
13,02_374,1610m/z	374.161	13.0181					3.75674e-08	148.036	0.160954	EVEN		1			1		1	1			4
13,02_405,1737m/z	405.174	13.0181					0.0019831	2.43968	0.173747	ODD				1			1		1	1	4
13,06_242,1281n	243.135	13.0601					0.00033703	3.05344	0.135413	ODD					1	1			1		3
13,07_605,2234m/z	605.223	13.0741					1.89802e-05	4.0292	0.223395	ODD							1	1			2
13,10_206,1325n	207.14	13.1021					4.95051e-05	2.10633	0.139576	ODD							1	1		1	3
13,10_123,1180m/z	123.118	13.1021					1.41944e-11	3.88667	0.118023	ODD										1	1
13,14_170,0264n	153.023	13.1441					5.75515e-05	2.61936	0.0231562	ODD						1					1
13,16_469,1328m/z	469.133	13.1581					0.000856827	3.68533	0.132809	ODD		1		1						1	3
13,16_217,0398m/z	217.04	13.1581					3.74894e-08	3.04469	0.0398151	ODD						1					1
13,19_613,2458m/z	613.246	13.19					0.000474327		0.245765	ODD				1		1			1		3
13,21_605,2228m/z	605.223	13.2058					0.00487478	2.02669	0.222844	ODD			1				1	1		1	4
13,22_317,0665m/z	317.067	13.2198	petunidin fragment	3.04	93.45	1	4.36569e-08	11.2917	0.0665273	ODD					1	1				1	3
13,22_479,1190m/z	479.119	13.2198	Petunidin 3-glucoside	0.38	94.09	1	1.33371e-06	10.648	0.118995	ODD					1	1				1	3
13,25_299,0572m/z	299.057	13.2478					1.49204e-05	5.7517	0.0571561	ODD	1	1		1	1		1				5
13,25_501,1018m/z	501.102	13.2478	Petunidin 3-glucoside adduct Na	3	84.98	1	1.54281e-05	5.72593	0.101769	ODD	1	1			1	1					4
13,25_350,1013n	333.098	13.2478					2.10942e-15	7.57442	0.0979646	ODD					1					1	2
13,25_535,1429m/z	535.143	13.2478					6.45999e-10	3.0609	0.142906	ODD					1					1	2
13,26_245,0825m/z	245.082	13.26					0.00261357		0.0824585	ODD				1						1	2
13,26_541,2270m/z	541.227	13.2618					0.00295431	3.9704	0.227034	ODD			1		1	1		1	1		5
13,26_247,0605m/z	247.06	13.2618					0.00661302	2.32556	0.0604832	ODD								1		1	2
13,28_429,1161m/z	429.116	13.2758					0.00267734	4.99021	0.116146	ODD								1		1	2
13,29_371,1695m/z	371.17	13.2898					0.00103433	2.36794	0.169524	ODD	1		1					1		1	4
13,32_374,1610m/z	374.161	13.3178					1.05249e-13	46.4716	0.161042	EVEN		1			1			1			3
13,32_231,0688m/z	231.069	13.3178					0.00572314	2.14751	0.0687669	ODD		1				1				1	3
13,33_533,1254m/z	533.125	13.3318					0.00227646	7.49867	0.125352	ODD		1			1	1				1	4
13,33_397,1489m/z	397.149	13.3318					2.90847e-05	2.0731	0.148869	ODD					1	1	1	1			4
13,35_335,0775m/z	335.078	13.3458					3.31583e-06	1000	0.0775059	ODD			1		1	1				1	4
13,35_167,0348m/z	167.035	13.3458					8.06209e-06	248.481	0.0347713	ODD			1		1	1				1	4
13,35_209,0457m/z	209.046	13.3458					0.00017877	51.9496	0.0457387	ODD			1		1	1				1	4
13,35_519,1119m/z	519.112	13.3458					3.08154e-12	29.6969	0.1119	ODD					1	1				1	3
13,38_205,0186m/z	205.019	13.3795					0.0024892	17.9029	0.0185955	ODD	1					1		1		1	4
13,39_373,0935m/z	373.093	13.3935					0.00109616	12.9965	0.0934855	ODD		1						1	1		3
13,46_446,1435n	469.133	13.46					3.99548e-07		0.132729	ODD	1			1		1					3
13,51_423,1273m/z	423.127	13.5055					1.4741e-06	2.49206	0.127272	ODD					1	1				1	3
13,52_409,1842m/z	409.184	13.5195					5.99433e-07	2.02084	0.184248	ODD		1						1			2
13,64_329,1580m/z	329.158	13.6372					0	12.7817	0.158047	ODD										1	1
13,67_208,0982m/z	208.098	13.6653					3.6703e-11	21.3606	0.0982256	EVEN		1			1					1	3
13,67_360,1454m/z	360.145	13.6653					6.34629e-11	14.4503	0.145438	EVEN		1			1					1	3
13,68_447,1851m/z	447.185	13.6793					1.52336e-09	11.0356	0.185103	ODD							1	1	1		3
13,69_279,1215m/z	279.121	13.6933					2.2532e-07	3.04807	0.121485	ODD	1	1									2
13,69_386,1955n	409.185	13.6933					1.78491e-08	2.25482	0.184671	ODD					1						1
13,71_304,0606n	305.068	13.7073					2.70978e-07	41.8636	0.0680012	ODD	1	1	1		1						4
13,71_206,1327n	207.139	13.7073					1.15289e-07	2.34185	0.139484	ODD					1						1
13,72_489,1026m/z	489.103	13.7213					0.00198849	85.2323	0.10258	ODD	1	1	1		1						4
13,76_405,1746m/z	405.175	13.755					1.12342e-07	3.25167	0.174612	ODD	1									1	2
13,77_362,1256m/z	362.126	13.769					8.85019e-07	2.34468	0.125627	EVEN	1										1	1
13,78_469,1687m/z	469.169	13.783					0.00215821	2.59408	0.168735	ODD			1						1		2
13,81_337,0910m/z	337.091	13.81					0.00200744		0.0910051	ODD				1						1	2
13,81_533,0955m/z	533.096	13.811					0.00140842	4.8962	0.0955233	ODD			1		1					1	3
13,83_371,0413m/z	371.041	13.825					0.000580547	7.26511	0.0412763	ODD		1			1			1		1	4
13,83_373,1850m/z	373.185	13.825					0.000105835	6.1075	0.184981	ODD			1							1	2
13,84_545,1995m/z	545.2	13.839					0.000147127	2.98273	0.199538	ODD		1			1						2
13,85_208,0981m/z	208.098	13.8531					4.11836e-11	36.6627	0.0981384	EVEN		1			1					1	3
13,85_360,1455m/z	360.145	13.8531					2.0112e-10	13.1786	0.14545	EVEN		1	1		1					1	4
13,85_575,2091m/z	575.209	13.8531					4.32918e-06	7.72523	0.209075	ODD		1	1		1			1		1	5
13,85_219,1026m/z	219.103	13.8531					0.000392651	2.1015	0.102571	ODD		1			1						2
13,87_118,0659m/z	118.066	13.8671					1.38101e-12	8.11759	0.0659194	EVEN		1				1					2
13,87_146,0611m/z	146.061	13.8671					4.79228e-12	6.93809	0.0610696	EVEN		1				1					2
13,87_205,0752n	206.082	13.8671					2.24977e-11	4.75231	0.0824384	EVEN		1				1					2
13,87_367,1286n	390.118	13.8671					3.80047e-10	4.77982	0.117786	EVEN		1				1					2
13,88_511,1433m/z	511.143	13.881					0.000270037	4.77574	0.143293	ODD	1				1						2
13,88_317,1023m/z	317.102	13.881					0.00138876	2.81423	0.102312	ODD	1	1			1					1	4
13,88_147,0696n	130.066	13.881					1.37551e-11	11.0348	0.066308	EVEN		1				1					2
13,88_159,0696n	160.077	13.881					4.33693e-11	5.36876	0.0768952	EVEN		1				1					2
13,88_164,0489n	147.046	13.881					5.59474e-06	2.16266	0.0456193	ODD					1						1
13,91_466,1476n	467.155	13.9091					0.00056961	3.12848	0.15488	ODD	1	1				1				1	4
13,91_469,1257m/z	469.126	13.9091					2.03638e-08	3.03655	0.125674	ODD				1	1	1					3
13,96_447,1847m/z	447.185	13.9568					3.95844e-10	25.9145	0.184724	ODD							1	1	1		3
13,97_563,2111m/z	563.211	13.9708					0.00686842	3.43213	0.211107	ODD					1		1		1	1	4
13,98_402,1678m/z	402.168	13.9847					0.000324605	1000	0.167828	EVEN					1			1			2
14,01_400,1378n	423.127	14.0128					3.07202e-05	2.1975	0.127004	ODD					1	1				1	3
14,01_589,1344m/z	589.134	14.0128					2.66168e-06	11.9295	0.134443	ODD									1		1
14,03_287,0563m/z	287.056	14.0268					8.43341e-05	4.35738	0.0563274	ODD					1						1
14,05_549,1947m/z	549.195	14.0548					2.84845e-05	3.91165	0.194671	ODD	1						1		1		3
14,05_655,1864m/z	655.186	14.0548					8.30749e-05	52.3591	0.186364	ODD					1	1				1	3
14,07_509,1751m/z	509.175	14.0688					0.00667267	2.50633	0.175055	ODD	1				1					1	3
14,08_417,1730m/z	417.173	14.0829					6.99757e-06	5.8088	0.173049	ODD	1										1	1
14,08_324,1343n	325.141	14.0829					0.0053253	2.5016	0.14052	ODD	1				1					1	3
14,10_343,1317m/z	343.132	14.0968					0.00221796	7.54531	0.131704	ODD		1				1				1	3
14,13_420,1274m/z	420.127	14.1305					0.000125699	3.825	0.127365	EVEN	1				1					1	3
14,13_563,2100m/z	563.21	14.1305					0.00596203	2.29658	0.209973	ODD	1										1	1
14,13_471,1847m/z	471.185	14.1305					6.03692e-06	3.08309	0.184674	ODD					1				1		2
14,14_350,0521n	389.021	14.14					0.00878381		0.0207817	ODD				1							1
14,14_289,1273m/z	289.127	14.1445					3.71035e-06	4.16298	0.127319	ODD	1				1	1				1	4
14,14_154,0645n	137.061	14.1445					0	15.7056	0.0611646	ODD			1								1
14,14_81,0339m/z	81.0339	14.1445					3.09752e-14	2.99038	0.0338893	ODD			1								1
14,14_124,0169n	125.025	14.1445					3.55593e-12	3.13284	0.0245649	ODD			1								1
14,14_254,0123n	237.009	14.1445					6.4216e-10	2.89324	0.00904207	ODD			1								1
14,14_199,0616m/z	199.062	14.1445					6.51851e-10	2.71307	0.0615511	ODD			1								1
14,14_126,0323n	127.04	14.1445					7.19351e-10	2.28027	0.0397881	ODD			1								1
14,14_152,0121n	190.967	14.1445					2.97018e-09	3.8794	0.966688	EVEN			1								1
14,14_170,0227n	153.019	14.1445					5.86925e-09	2.1425	0.0194038	ODD			1								1
14,14_435,0625m/z	435.063	14.1445					2.80268e-06	20.973	0.0625123	ODD			1								1
14,14_350,0521n	389.021	14.1445					0.00161222	7.81202	0.0207817	ODD			1			1					2
14,16_511,1437m/z	511.144	14.1585					0.00871918	2.97384	0.143691	ODD	1		1		1						3
14,16_374,1629m/z	374.163	14.1585					6.2155e-09	14.4014	0.162852	EVEN		1			1		1				3
14,16_244,0494n	283.015	14.1585					2.53663e-10	2.60564	0.0145759	ODD			1								1
14,17_334,1017m/z	334.102	14.1725					0.00091515	2.16331	0.101689	EVEN	1										1	1
14,17_517,1332m/z	517.133	14.1725					7.4058e-08	3.45923	0.133206	ODD					1						1
14,17_224,0703n	207.067	14.1725					1.93657e-05	3.36727	0.0670224	ODD					1					1	2
14,17_541,2247m/z	541.225	14.1725					0.000170304	3.97305	0.224745	ODD									1	1	2
14,17_315,0876m/z	315.088	14.1725					3.52069e-07	4.63156	0.0876342	ODD										1	1
14,21_411,2000m/z	411.2	14.2145					7.05846e-06	6.1097	0.200011	ODD					1				1	1	3
14,24_273,1322m/z	273.132	14.2425					3.6521e-05	2.10734	0.132226	ODD	1										1	1
14,27_343,0827m/z	343.083	14.2705					0.00643122	2.81182	0.0827426	ODD			1		1	1				1	4
14,27_317,0666m/z	317.067	14.2705					0.000973784	12.2009	0.0665567	ODD					1					1	2
14,32_471,1841m/z	471.184	14.3182					3.57192e-06	2.58807	0.184118	ODD					1				1		2
14,33_375,2004m/z	375.2	14.3322					0.000119275	6.21092	0.200425	ODD		1	1				1	1		1	5
14,33_453,1270m/z	453.127	14.3322					7.082e-12	5.31885	0.126989	ODD										1	1
14,42_280,1056m/z	280.106	14.4162					0.00152963	2.17579	0.105558	EVEN					1				1		2
14,51_301,0720m/z	301.072	14.5059					2.2874e-08	4.22954	0.072043	ODD						1	1			1	3
14,51_120,0581n	159.013	14.5059					1.12617e-05	2.60682	0.0130167	ODD						1					1
14,51_177,0238m/z	177.024	14.5059					9.16124e-05	2.54075	0.0237714	ODD						1				1	2
14,51_205,0190m/z	205.019	14.5059					0.00010946	2.1518	0.0190313	ODD						1					1
14,52_371,0798m/z	371.08	14.5199					0.000686759	3.28564	0.0798248	ODD		1									1
14,52_371,0798m/z	371.08	14.5199					4.62189e-07	18.6382	0.0798248	ODD						1			1		2
14,55_480,1276n	463.124	14.5479	Peonidin-3-glucoside	1	93.63	1	5.8552e-08	4.60514	0.124319	ODD						1	1			1	3
14,56_554,1599n	577.151	14.56					0.000833515		0.151457	ODD				1	1					1	3
14,56_559,1442m/z	559.144	14.5619					2.13677e-05	198.46	0.1442	ODD	1	1				1	1		1		5
14,66_181,0506m/z	181.051	14.66					4.58269e-11	10.3384	0.0506257	ODD					1					1	2
14,72_346,0696n	347.074	14.7217					1.87799e-10	3.70541	0.0737191	ODD					1	1	1				3
14,72_409,1866m/z	409.187	14.7217					0.00320176	3.30974	0.186557	ODD							1	1			2
14,72_531,1122m/z	531.112	14.7217					1.18649e-08	3.05329	0.11224	ODD										1	1
14,72_409,1866m/z	409.187	14.7217					1.39125e-08	11.8137	0.186557	ODD										1	1
14,74_324,1336n	347.122	14.7357					0.00413257	2.14634	0.122401	ODD	1			1	1						3
14,74_190,0855n	213.075	14.7357					6.671e-07	4.43726	0.0746803	ODD						1					1
14,76_466,1137n	489.102	14.76					0.000512737		0.102401	ODD				1		1		1	1		4
14,76_320,0562n	321.062	14.76					0.00319902		0.0624396	ODD		1		1				1	1		4
14,76_326,0793n	327.074	14.7637					7.19181e-05	98.0398	0.0738629	ODD		1			1			1			3
14,78_566,1643n	589.155	14.7778					4.94282e-06	36.4044	0.155205	ODD		1			1	1		1	1		5
14,78_237,0773m/z	237.077	14.7778					0.000139105	43.8617	0.077312	ODD		1			1	1		1	1	1	6
14,78_223,0614m/z	223.061	14.7778					3.4206e-13	22.485	0.0614252	ODD					1					1	2
14,78_348,0854n	331.082	14.7778					3.23483e-07	4.44056	0.0821579	ODD					1	1				1	3
14,79_405,1747m/z	405.175	14.7918					2.20394e-08	2.31325	0.174748	ODD		1								1	2
14,79_271,0800m/z	271.08	14.7918					0.00858102	2.38207	0.0799509	ODD			1				1			1	3
14,83_402,1645m/z	402.165	14.8338					0.00129267	1000	0.164541	EVEN					1				1		2
14,83_533,1269m/z	533.127	14.8338					0.00202795	3.84332	0.126895	ODD					1	1				1	3
14,85_375,2004m/z	375.2	14.8478					0.000554256	2.87075	0.200375	ODD	1					1	1		1		4
14,90_547,1428m/z	547.143	14.8955					3.63835e-05	5.91451	0.14283	ODD					1	1				1	3
14,91_515,1167m/z	515.117	14.9094					3.7299e-10	13.8325	0.116674	ODD					1	1				1	3
14,92_284,1276n	307.117	14.9234					1.49638e-11	5.35576	0.116835	ODD										1	1
14,95_531,1880m/z	531.188	14.95					1.78427e-05		0.188024	ODD	1			1	1						3
14,95_549,1327m/z	549.133	14.9514					0.000173278	5.20086	0.132666	ODD					1	1				1	3
14,97_591,2237m/z	591.224	14.9654					0.000275758	2.11606	0.223741	ODD					1		1	1	1		4
14,97_288,1709m/z	288.171	14.9654					8.62532e-13	6.41296	0.170939	EVEN										1	1
15,07_270,1333m/z	270.133	15.0691					0.000315487	2.09644	0.133258	EVEN				1						1	2
15,08_374,1617m/z	374.162	15.08					0.0062908		0.161723	EVEN		1		1	1		1	1			5
15,10_308,1749n	331.165	15.0971					1.7816e-06	2.33464	0.165274	ODD						1				1	2
15,13_167,0720m/z	167.072	15.1251					0.00042473	49.4649	0.0720387	ODD					1						1
15,13_413,2160m/z	413.216	15.1251					4.49682e-05	2.4198	0.216024	ODD							1	1			2
15,14_412,1466m/z	412.147	15.1391					0.00111666	2.63843	0.14657	EVEN					1		1		1		3
15,21_469,1138m/z	469.114	15.2091					6.19555e-06	3.5029	0.113753	ODD	1				1	1	1			1	5
15,21_782,2092n	805.198	15.2091					3.2603e-05	4.45235	0.197685	ODD	1				1	1		1		1	5
15,21_631,1666m/z	631.167	15.2091					3.26123e-05	4.03867	0.166648	ODD	1				1	1		1		1	5
15,21_621,1617m/z	621.162	15.2091					5.69337e-05	4.47042	0.161693	ODD	1				1		1	1		1	5
15,22_371,1696m/z	371.17	15.2231					0.000117842	2.99749	0.169577	ODD	1		1							1	3
15,27_326,0806n	327.087	15.2707					0.00327809	15.8727	0.0872878	ODD		1			1	1			1	1	5
15,27_237,0772m/z	237.077	15.2707					4.4274e-08	61.0322	0.0771625	ODD					1	1			1	1	4
15,27_566,1663n	589.154	15.2707					1.16303e-05	15.4728	0.154045	ODD					1	1			1	1	4
15,27_279,1714m/z	279.171	15.2707					0.000683742	4.01165	0.171353	ODD					1				1		2
15,30_346,1273m/z	346.127	15.2988					0.00239953	31.5495	0.12733	EVEN			1			1	1		1		4
15,34_190,0852n	213.074	15.34					9.24987e-05		0.074453	ODD				1			1				2
15,34_531,2068m/z	531.207	15.3408					0.00190368	8.88157	0.206828	ODD						1			1		2
15,35_271,0799m/z	271.08	15.3548					2.11239e-06	2.00769	0.0798902	ODD							1			1	2
15,38_120,0814m/z	120.081	15.3828					1.16977e-06	2.00688	0.0814334	EVEN									1		1
15,40_356,0919n	357.099	15.3968					0.0040775	157.395	0.0991622	ODD		1							1		2
15,41_211,1451m/z	211.145	15.4108					6.66052e-07	3.91727	0.145096	ODD						1			1		2
15,41_137,0249m/z	137.025	15.4108					1.11312e-09	29.0776	0.024877	ODD									1		1
15,44_615,2634m/z	615.263	15.4445					0.00755115	2.03696	0.26342	ODD	1										1	1
15,50_382,2323m/z	382.232	15.5005					0.000704263	11.8347	0.232297	EVEN					1	1			1		3
15,53_280,0787n	319.047	15.5285					0.00593069	6.84213	0.0471926	ODD	1			1					1		3
15,53_219,1029m/z	219.103	15.5285					1.86828e-09	2.25557	0.102865	ODD								1			1
15,53_545,2008m/z	545.201	15.5285					2.14644e-07	2.05047	0.20081	ODD				1				1			2
15,54_517,1002m/z	517.1	15.5425					0.00510465	7.87418	0.100238	ODD	1	1	1			1	1		1		6
15,54_355,0472m/z	355.047	15.5425					0.00601191	11.1802	0.0472276	ODD	1	1	1			1	1		1		6
15,54_346,0704n	347.078	15.5425					6.93889e-14	2.72105	0.0776372	ODD					1						1
15,57_417,1745m/z	417.174	15.5706					5.67567e-06	6.7135	0.174458	ODD						1	1				2
15,58_402,1674m/z	402.167	15.5846					0.00741197	1000	0.167397	EVEN					1				1		2
15,60_319,0820m/z	319.082	15.5985					0.0031523	3.22059	0.0819585	ODD		1	1			1					3
15,60_503,1178m/z	503.118	15.5985					1.06951e-11	46.9081	0.117773	ODD			1			1					2
15,60_151,0404m/z	151.04	15.5985					4.57897e-07	8.10138	0.0403854	ODD			1			1					2
15,60_279,1701m/z	279.17	15.5985					0.000171154	2.46853	0.170059	ODD					1	1					2
15,66_304,0605n	305.068	15.66					0.000375908		0.0677969	ODD	1		1	1		1		1			5
15,66_259,0617m/z	259.062	15.66					0.00740534		0.0616636	ODD	1		1	1		1		1		1	6
15,66_563,2108m/z	563.211	15.6602					1.22125e-15	2.5794	0.210834	ODD					1		1				2
15,66_224,1437n	247.132	15.6602					3.26315e-09	6.0843	0.132152	ODD					1		1				2
15,66_409,1848m/z	409.185	15.6602					0.00556017	4.39689	0.184773	ODD					1					1	2
15,67_425,2378m/z	425.238	15.6742					2.97796e-06	8.57687	0.237754	ODD						1					1
15,69_411,2003m/z	411.2	15.6883					0.000534197	5.74982	0.20028	ODD		1		1	1		1			1	5
15,70_386,1028n	409.092	15.7023					0.000295529	10.2459	0.0918471	ODD		1			1				1		3
15,73_413,1214m/z	413.121	15.73	cis-piceid Na	1.7	93.64	1	0.00651251		0.121354	ODD				1	1					1	3
15,73_135,0449m/z	135.045	15.7303					0.00309104	2.20319	0.0449085	ODD	1									1	2
15,74_228,0780n	229.087	15.74	Resveratrol (fragment)	4			0.00139245		0.0869244	ODD	1			1	1					1	4
15,76_635,2564m/z	635.256	15.7583					0.000426295	3.13544	0.256402	ODD	1					1	1		1		4
15,76_372,1772n	355.174	15.7583	Lysyl-Tryptophan	0		3	1.13316e-07	5.41464	0.173943	ODD					1			1			2
15,82_253,1533m/z	253.153	15.82					1.20849e-05	4.47749	0.153255	ODD					1	1			1		3
15,85_309,1322m/z	309.132	15.848					0.00863337	2.02235	0.132203	ODD	1	1									2
15,86_270,0734n	271.081	15.862					1.58829e-06	12.5621	0.0807048	ODD							1			1	2
15,88_503,1185m/z	503.119	15.876	Pyranodelphinin B	1		3	2.50037e-06	107.498	0.118505	ODD					1						1
15,89_501,1950m/z	501.195	15.89					0.000342745	2.47414	0.194998	ODD	1		1					1		1	4
15,93_563,2111m/z	563.211	15.932					1.22125e-14	2.46078	0.21112	ODD					1		1				2
15,97_475,1941m/z	475.194	15.97					0.00486293		0.194121	ODD				1			1		1		3
16,01_355,1739m/z	355.174	16.0077					0.00706015	2.68123	0.173881	ODD								1		1	2
16,02_635,2504m/z	635.25	16.0217					0.00125977	2.21699	0.250433	ODD	1	1						1	1		4
16,02_174,0925m/z	174.092	16.0217					1.31697e-06	2.82212	0.0924749	EVEN							1				1
16,02_369,1530m/z	369.153	16.0217					0.00619412	2.62389	0.152982	ODD								1		1	2
16,09_457,1118m/z	457.112	16.0917					7.23885e-05	3.98838	0.111773	ODD		1	1					1	1		4
16,09_646,1570m/z	646.157	16.0917					0.00160961	2.84019	0.157029	EVEN							1	1		1	3
16,09_201,1245m/z	201.124	16.0917					4.69766e-05	3.50129	0.124467	ODD									1		1
16,12_578,1450n	579.152	16.1197	Procyanidin B	4.32	82.76	3	1.56089e-05	4.12367	0.15223	ODD	1						1				2
16,12_145,0296m/z	145.03	16.1197					0.00109144	3.34963	0.0295683	ODD		1								1	2
16,12_177,0558m/z	177.056	16.1197					0.00157453	2.93941	0.0558062	ODD		1								1	2
16,12_331,1426m/z	331.143	16.1197					0.001952	2.11556	0.142562	ODD			1								1
16,16_270,0741n	271.081	16.1617					5.34007e-05	8.34799	0.0813713	ODD							1	1		1	3
16,20_640,1252n	641.132	16.1954					3.33067e-16	8.29437	0.132484	ODD									1		1
16,21_303,0507m/z	303.051	16.2094					1.07161e-07	19.7827	0.0506642	ODD			1			1		1			3
16,21_465,0983m/z	465.098	16.2094					0.00459035	1000	0.09831	ODD								1	1		2
16,21_464,2271n	487.216	16.2094					0	54.1544	0.216315	ODD				1						1	2
16,24_411,1997m/z	411.2	16.2374					4.72951e-06	2.74948	0.199707	ODD								1	1	1	3
16,25_575,2093m/z	575.209	16.2514					0.00891366	5.93325	0.209328	ODD			1				1			1	3
16,25_144,1031m/z	144.103	16.2514					0.000328326	3.3381	0.10309	EVEN					1	1					2
16,25_257,1874m/z	257.187	16.2514					0.000584686	5.38704	0.187408	ODD					1	1					2
16,27_583,2369m/z	583.237	16.2655					0.000276841	9.23139	0.236921	ODD				1		1				1	3
16,31_352,2213m/z	352.221	16.3074					0.000112182	5.03088	0.22132	EVEN						1			1		2
16,32_279,1698m/z	279.17	16.3215	Isoleucyl-Phenylalanine	-1.92	88.02	3	1.22564e-05	5.35951	0.169798	ODD					1	1	1				3
16,35_285,1325m/z	285.133	16.3495					0.00273677	2.07866	0.132548	ODD	1							1			2
16,35_475,1955m/z	475.196	16.3495					0.00229291	2.1925	0.195536	ODD					1		1		1		3
16,38_465,1026m/z	465.103	16.3831					9.73882e-05	43.311	0.102604	ODD			1			1			1	1	4
16,38_303,0513m/z	303.051	16.3831					0.000638062	10.0849	0.0513243	ODD			1			1			1	1	4
16,38_649,1366m/z	649.137	16.3831	Quercetin dihexoside adduct Na	1		3	6.86683e-05	293.192	0.136622	ODD						1		1	1	1	4
16,44_349,0927m/z	349.093	16.4391					1.32769e-07	16.9311	0.0927294	ODD			1		1	1				1	4
16,44_533,1274m/z	533.127	16.4391					1.50127e-07	10.4463	0.127412	ODD			1		1	1				1	4
16,44_181,0507m/z	181.051	16.4391					7.19605e-07	13.089	0.0506589	ODD			1		1					1	3
16,44_223,0613m/z	223.061	16.4391					5.24276e-06	18.6343	0.0613123	ODD			1		1	1				1	4
16,44_232,1445m/z	232.144	16.4391					0.00361834	2.20984	0.144472	EVEN			1						1		2
16,51_494,0704n	517.06	16.5092					1.75804e-11	29.9932	0.0597347	ODD			1	1	1			1	1	1	6
16,51_319,0461m/z	319.046	16.5092					0.00110284	6.56168	0.0461001	ODD			1					1	1	1	4
16,51_449,1066m/z	449.107	16.5092	Cyanidin 3-glucoside	4		1	0.00453627	21.0246	0.10663	ODD						1			1		2
16,51_359,2047m/z	359.205	16.51					0.00120637		0.204688	ODD				1							1
16,52_385,0566m/z	385.057	16.5232					0.00361331	5.04552	0.0566334	ODD		1			1					1	3
16,52_547,1090m/z	547.109	16.5232					0.00629397	3.05839	0.108964	ODD		1	1		1					1	4
16,60_274,1092m/z	274.109	16.5989					0.00817577	2.0721	0.109153	EVEN			1			1					2
16,61_409,1847m/z	409.185	16.6129					0.000787313	2.43373	0.184728	ODD							1	1		1	3
16,65_374,1612m/z	374.161	16.6549					1.80954e-06	32.7377	0.161218	EVEN		1			1		1	1			4
16,65_222,1146m/z	222.115	16.6549					0.000453901	32.1646	0.114604	EVEN		1			1		1				3
16,65_545,2016m/z	545.202	16.6549					9.82584e-09	2.32551	0.201645	ODD								1			1
16,67_503,2111m/z	503.211	16.6689					1.98036e-05	3.08059	0.211082	ODD	1		1								2
16,68_285,1319m/z	285.132	16.683					4.00235e-13	7.89414	0.131851	ODD							1	1			2
16,68_591,2029m/z	591.203	16.683					0.00738686	1000	0.202881	ODD								1	1		2
16,70_300,0655n	301.073	16.697					0.000418104	2.88648	0.0727609	ODD										1	1
16,73_419,1895m/z	419.19	16.73					9.98319e-08		0.189506	ODD				1							1
16,76_60,0446m/z	60.0446	16.7586					0.00218292	2.1942	0.0446013	EVEN	1			1	1						3
16,76_130,1229m/z	130.123	16.7586					0.00690794	2.034	0.122885	EVEN	1			1	1				1		4
16,76_575,2091m/z	575.209	16.7586					0.00984531	4.93197	0.209084	ODD				1						1	2
16,77_555,2421m/z	555.242	16.7726					0.00137525	33.0381	0.242052	ODD	1				1		1		1		4
16,79_451,1942m/z	451.194	16.79					1.49569e-05		0.194247	ODD				1							1
16,81_487,2167m/z	487.217	16.8146	Linalool 3,7-oxide succharide adduct Na	4		3	6.28766e-05	4.01267	0.216673	ODD					1				1	1	3
16,83_507,1140m/z	507.114	16.8287	Delphinidin 3-(acetyl)-glucoside	0		1	0.00383061	233.223	0.113978	ODD		1			1	1				1	4
16,86_457,1127m/z	457.113	16.8566					1.61402e-05	3.24321	0.112655	ODD		1						1			2
16,86_273,0777m/z	273.078	16.8566					5.59065e-05	3.15969	0.0776558	ODD		1	1	1							3
16,86_361,1086m/z	361.109	16.8566					0.000297205	2.08423	0.10856	ODD		1			1						2
16,86_454,1436n	455.151	16.8566					0.00308178	4.14113	0.150828	ODD				1	1						2
16,88_463,1953m/z	463.195	16.8847					1.14071e-05	3.84919	0.195278	ODD		1									1
16,88_369,1405m/z	369.141	16.8847					0.00203096	2.10716	0.140534	ODD					1	1					2
16,88_122,0735n	105.07	16.8847					0.00410333	2.29796	0.0702593	ODD						1					1
16,88_207,0346m/z	207.035	16.8847					0.00444036	2.11604	0.034561	ODD						1					1
16,90_233,0803m/z	233.08	16.8987					0.000725049	2.91368	0.0802534	ODD	1										1	1
16,90_453,1696m/z	453.17	16.9					0.00366342		0.16959	ODD				1							1
16,95_260,0247m/z	260.025	16.9463					0.00278442	10.0666	0.0247417	EVEN		1	1						1	1	4
16,95_319,0462m/z	319.046	16.9463					0.00382242	4.31092	0.0462082	ODD		1	1			1			1	1	5
16,95_503,0806m/z	503.081	16.9463					7.44934e-09	74.2818	0.080635	ODD			1			1					2
16,95_983,1760m/z	983.176	16.9463					6.54361e-10	8.27098	0.17603	ODD									1	1	2
16,96_371,1701m/z	371.17	16.9603					3.20728e-06	5.59182	0.170133	ODD	1		1			1				1	4
16,96_481,0982m/z	481.098	16.9603					0.00819885	49.4982	0.0981687	ODD					1				1	1	3
16,99_395,0750m/z	395.075	16.9884					0.00149077	209.234	0.0749539	ODD	1	1				1			1		4
17,02_503,2114m/z	503.211	17.0164					0.00156577	2.59304	0.211386	ODD						1	1	1			3
17,04_311,0930m/z	311.093	17.0444					1.30915e-06	28.2002	0.0929956	ODD		1					1				2
17,04_573,1540m/z	573.154	17.0444					9.4568e-06	4.59082	0.153998	ODD		1					1		1	1	4
17,04_143,0740m/z	143.074	17.0444					5.92033e-06	9.03699	0.0740078	ODD			1			1	1		1		4
17,04_215,0274n	198.024	17.0444					1.43588e-05	5.88284	0.0240691	EVEN			1			1			1		3
17,04_117,0701m/z	117.07	17.0444					1.79471e-05	10.9315	0.0700888	ODD			1			1	1		1		4
17,04_207,0761n	246.045	17.0444					1.54598e-05	4.39974	0.0453346	EVEN						1					1
17,04_161,0848n	144.081	17.0444					6.00046e-05	4.38376	0.0814763	EVEN						1					1
17,10_487,1252m/z	487.125	17.1005					5.78407e-05	11.0826	0.125162	ODD							1			1	2
17,13_479,2847m/z	479.285	17.1341					0.00359641	9.06191	0.284746	ODD						1					1
17,18_413,2166m/z	413.217	17.1761					2.2576e-05	2.43719	0.21657	ODD	1			1							2
17,25_252,1121n	253.119	17.2461					0.00147098	2.57811	0.119328	ODD		1									1
17,26_246,1271n	285.077	17.26					0.00102098		0.0767371	ODD				1			1				2
17,26_534,1546n	573.159	17.2602					0.00444368	5.92124	0.159146	ODD		1				1	1				3
17,27_221,0823m/z	221.082	17.2741					0.000248711	6.33556	0.0823171	ODD		1				1	1				3
17,27_503,2109m/z	503.211	17.2741					0.00122782	2.83129	0.210944	ODD		1									1
17,27_426,1900n	449.179	17.2741					0.00171799	2.28469	0.179223	ODD		1				1		1			3
17,27_328,0957n	311.092	17.2741					0.00673407	6.39677	0.0923865	ODD		1				1	1				3
17,29_285,1324m/z	285.132	17.2881					6.23639e-05	3.06362	0.132364	ODD	1									1	2
17,29_219,1031m/z	219.103	17.2881					0.00102993	2.62643	0.103057	ODD	1						1				2
17,29_181,0514m/z	181.051	17.2881					6.32217e-12	56.1326	0.0513927	ODD					1					1	2
17,29_358,1060n	341.103	17.2881					3.22865e-06	12.3027	0.102699	ODD					1					1	2
17,29_251,0924m/z	251.092	17.2881					2.94542e-05	5.90654	0.0924463	ODD					1	1				1	3
17,29_301,0727m/z	301.073	17.2881					6.39758e-05	5.63875	0.0727419	ODD					1					1	2
17,29_309,0778m/z	309.078	17.2881					0.000295159	8.16393	0.0778331	ODD					1	1				1	3
17,29_419,1356m/z	419.136	17.2881					0.000658528	4.52174	0.135649	ODD					1					1	2
17,29_580,1801n	603.17	17.2881					0.00161064	4.94052	0.169987	ODD					1	1				1	3
17,29_383,1463m/z	383.146	17.2881					0.000303681	2.01221	0.14629	ODD							1				1
17,32_351,0877m/z	351.088	17.3218					1.74843e-06	38.8062	0.0876899	ODD					1					1	2
17,32_619,1424m/z	619.142	17.3218					5.16736e-05	48.0373	0.142397	ODD					1	1				1	3
17,34_371,1146m/z	371.115	17.3359					0.0029971	7.68682	0.114615	ODD	1								1		2
17,34_151,0405m/z	151.04	17.3359					0.00486459	4.88878	0.0404861	ODD		1				1			1		3
17,35_393,0964m/z	393.096	17.3498					0.000173984	155.212	0.096411	ODD	1	1							1		3
17,38_317,1046m/z	317.105	17.3779					0.00117267	2.29186	0.104631	ODD	1					1					2
17,43_557,2574m/z	557.257	17.4338					0.000118844	3.4362	0.257419	ODD		1			1		1	1			4
17,43_473,1836m/z	473.184	17.4338					0.0096132	2.54565	0.183559	ODD		1									1
17,46_136,0168n	137.024	17.4619					0.00570556	27.6641	0.0241017	ODD	1					1			1		3
17,46_170,0228n	153.02	17.4619					1.15192e-05	570.849	0.0195009	ODD						1	1		1		3
17,46_169,0524m/z	169.052	17.4619					0.0057183	1000	0.0523675	ODD						1			1		2
17,46_271,1532m/z	271.153	17.4619					0.00975493	2.13179	0.153161	ODD						1					1
17,46_301,0063m/z	301.006	17.4619					2.8416e-07	5.0138	0.00634811	ODD									1		1
17,48_371,1673m/z	371.167	17.4759					3.04231e-09	5.22969	0.167327	ODD										1	1
17,51_409,1835m/z	409.183	17.5095					0.00414613	10.2616	0.183494	ODD	1			1	1			1	1		5
17,51_552,1493n	575.139	17.5095					0.000235751	244.27	0.138548	ODD			1	1	1					1	4
17,54_469,1142m/z	469.114	17.5376					0.000139721	3.63355	0.114153	ODD	1				1					1	3
17,54_621,1614m/z	621.161	17.5376					0.000188985	3.80743	0.161445	ODD	1	1								1	3
17,54_411,0819m/z	411.082	17.5376					0.000196346	3.6171	0.0818676	ODD	1				1					1	3
17,54_782,2102n	805.198	17.5376					0.000230582	3.8989	0.197663	ODD	1				1		1			1	4
17,55_307,1162m/z	307.116	17.5515					2.6796e-05	5.54679	0.116195	ODD			1		1		1		1		4
17,59_273,1322m/z	273.132	17.5936					2.92859e-07	4.21239	0.132248	ODD						1					1
17,65_303,0516m/z	303.052	17.6496					0.00017663	34.1009	0.0515779	ODD		1	1		1						3
17,65_649,1386m/z	649.139	17.6496					1.16399e-07	2.46827	0.138598	ODD					1						1
17,65_487,2164m/z	487.216	17.6496					9.82989e-05	3.27362	0.216408	ODD									1		1
17,65_162,0330n	163.04	17.6496					1.74546e-08	6.62525	0.040269	ODD										1	1
17,65_363,0698m/z	363.07	17.6496					4.67371e-08	8.70133	0.0698054	ODD										1	1
17,66_819,1795m/z	819.18	17.6637					0.00376645	108.329	0.17952	ODD					1			1		1	3
17,73_600,1586m/z	600.159	17.7253					0.00170357	3.58677	0.158585	EVEN			1		1					1	3
17,73_181,0508m/z	181.051	17.7253					1.11022e-16	28.259	0.0507673	ODD					1					1	2
17,73_309,0775m/z	309.077	17.7253					2.75788e-09	9.58205	0.0774717	ODD					1	1				1	3
17,73_358,1064n	341.103	17.7253					7.02866e-07	7.83371	0.103144	ODD					1					1	2
17,73_301,0722m/z	301.072	17.7253					1.10249e-06	7.30948	0.0722302	ODD					1					1	2
17,73_315,0876m/z	315.088	17.7253					4.99407e-06	9.9344	0.0876026	ODD					1					1	2
17,73_340,0957m/z	340.096	17.7253					1.20446e-05	12.0556	0.0956925	EVEN					1					1	2
17,73_419,1353m/z	419.135	17.7253					0.000102349	11.8178	0.135284	ODD					1					1	2
17,73_251,0925m/z	251.092	17.7253					0.000331103	4.45035	0.0924833	ODD					1	1				1	3
17,73_351,0884m/z	351.088	17.7253					0.000535062	7.62138	0.0884393	ODD					1	1				1	3
17,73_580,1817n	603.171	17.7253					0.00109603	3.55994	0.170942	ODD						1				1	2
17,74_253,1062m/z	253.106	17.7393					1.28219e-05	136.298	0.106196	ODD					1	1					2
17,74_461,1467m/z	461.147	17.7393					0.00118733	2.84833	0.146687	ODD					1	1					2
17,77_517,1355m/z	517.135	17.7674	Vitisin B	2		1	0.00171302	2.73418	0.135456	ODD	1				1						2
17,78_355,0835m/z	355.083	17.7813					0.000596008	2.68931	0.0834594	ODD	1	1			1					1	4
17,80_411,2003m/z	411.2	17.7953					0.000152046	5.47575	0.2003	ODD	1				1				1		3
17,84_332,1852n	355.174	17.8374					1.90478e-05	2.92357	0.174403	ODD	1									1	2
17,84_464,2272n	487.216	17.8374					1.52133e-09	11.172	0.216374	ODD										1	1
17,93_271,1530m/z	271.153	17.9271					0.00125672	2.17925	0.152983	ODD							1				1
17,94_273,1338m/z	273.134	17.9411					2.58363e-05	5.93492	0.13377	ODD						1					1
18,00_531,1141m/z	531.114	17.9971					5.44883e-07	3.73033	0.114146	ODD		1					1				2
18,00_369,0619m/z	369.062	17.9971					0.00010676	4.04917	0.0618566	ODD		1	1				1				3
18,04_357,0607m/z	357.061	18.0391					0.00758617	4.86826	0.0607018	ODD		1	1	1	1						4
18,16_258,0545n	259.062	18.1569					0.00460786	5.06613	0.0617785	ODD	1		1	1			1	1			5
18,16_304,0602n	305.068	18.1569					0.00603545	5.55475	0.0675188	ODD	1		1	1	1		1				5
18,16_450,1178n	473.107	18.1569	quercetin pentose adduct Na	3.59	94.38	3	0.000351245	3.80055	0.107348	ODD			1	1	1		1				4
18,16_130,0304n	153.02	18.1569					0.000917453	3.04879	0.0196668	ODD			1	1			1	1	1		5
18,17_795,2147m/z	795.215	18.1709					0.00458568	23.5784	0.214663	ODD					1			1			2
18,20_387,0700m/z	387.07	18.1989					2.91094e-05	2.74297	0.0699976	ODD	1				1	1					3
18,20_181,0507m/z	181.051	18.1989					0.00014991	3.14518	0.050738	ODD	1				1	1					3
18,21_525,2320m/z	525.232	18.2129					0.000391619	11.3615	0.231997	ODD	1	1						1			3
18,29_579,2199m/z	579.22	18.2886					0.00381444	2.97898	0.219942	ODD										1	1
18,33_575,1389m/z	575.139	18.3306					3.33021e-08	325.845	0.138937	ODD					1	1				1	3
18,34_521,1301m/z	521.13	18.3447					9.17809e-06	366.827	0.130144	ODD					1					1	2
18,36_385,0927m/z	385.093	18.3586					7.22946e-05	14.4932	0.0927231	ODD	1				1	1					3
18,40_473,2024m/z	473.202	18.4006					0.00695765	2.72054	0.202361	ODD		1			1						2
18,40_355,1744m/z	355.174	18.4006	Tryptophyl-Lysine adduct Na	1	87.51	1	0.00481011	4.12548	0.174397	ODD								1		1	2
18,45_249,1476m/z	249.148	18.4483					0.000741391	2.63534	0.147646	ODD		1				1			1	1	4
18,45_230,1175n	253.107	18.4483					0.00907549	79.3362	0.106705	ODD					1	1		1		1	4
18,46_487,2162m/z	487.216	18.4623					2.80802e-05	3.8535	0.216211	ODD						1					1
18,46_429,1749m/z	429.175	18.4623					0.00268458	2.3843	0.174945	ODD						1		1			2
18,52_658,1934n	681.182	18.5183					4.61996e-07	33.0667	0.181502	ODD					1				1	1	3
18,55_622,1914n	645.182	18.5464					0.00224613	29.3402	0.181842	ODD				1	1					1	3
18,56_597,2318m/z	597.232	18.5603					0.00171868	2.43627	0.231841	ODD					1		1		1		3
18,59_359,0789m/z	359.079	18.5884					0.00942975	5.43414	0.078883	ODD			1		1					1	3
18,60_399,0721m/z	399.072	18.6024					0.00101397	2.4475	0.0720529	ODD	1				1						2
18,60_561,1252m/z	561.125	18.6024	Vitisin A	2		1	0.00589451	2.14285	0.125194	ODD	1				1					1	3
18,60_244,0964m/z	244.096	18.6024					0.00215373	5.52632	0.0964063	EVEN						1					1
18,65_525,2327m/z	525.233	18.6501	3-Oxo-alpha-ionol 9-[apiosyl-(1->6)-glucoside] Na	4			6.65205e-06	4.45145	0.232677	ODD		1					1				2
18,65_579,2201m/z	579.22	18.6501					0.00152452	2.64132	0.220147	ODD										1	1
18,68_547,2166m/z	547.217	18.6781					0.00568515	3.17933	0.216635	ODD		1			1						2
18,69_327,1617m/z	327.162	18.6921					6.26357e-08	5.43347	0.16174	ODD					1						1
18,69_591,1948m/z	591.195	18.6921					2.22833e-12	10.4676	0.194762	ODD									1	1	2
18,71_154,0274n	155.035	18.7061					3.53566e-07	17.111	0.0346349	ODD	1					1			1		3
18,71_110,0370n	93.0337	18.7061					6.42779e-06	18.2014	0.0337111	ODD	1					1			1		3
18,72_545,1985m/z	545.199	18.7201	Isolariciresinol 9'-O-beta-D-glucoside Na	2			7.12945e-08	22.6917	0.198521	ODD							1	1	1	1	4
18,73_355,1744m/z	355.174	18.7341					3.1486e-05	3.87247	0.174416	ODD	1		1							1	3
18,78_597,2376m/z	597.238	18.7761					1.48359e-06	7.97265	0.237614	ODD							1	1	1		3
18,88_429,1757m/z	429.176	18.8798					0.00291523	2.97112	0.175655	ODD						1	1	1	1		4
18,91_478,0757n	501.065	18.9078	Quercetin 3-O-glucuronide adduct Na	1.98	93.54	1	6.23313e-05	2.92247	0.0649047	ODD								1	1		2
18,91_473,2002m/z	473.2	18.9078					1.07672e-05	3.63803	0.200211	ODD									1	1	2
18,92_302,0445n	303.052	18.9218	Quercetin (fragment)	6	95.63		1.09321e-05	3.48427	0.0517794	ODD								1	1		2
18,92_979,1402m/z	979.14	18.9218					0.00270376	1000	0.140227	ODD								1	1	1	3
18,94_561,1594m/z	561.159	18.9358					0.000184182	2.65555	0.159399	ODD	1					1	1				3
18,98_487,0855m/z	487.085	18.9778	Quercetin-glucoside	1.67	92.49	1	0.00293334	6.52762	0.0854873	ODD		1	1		1	1			1		5
19,01_355,1745m/z	355.175	19.0115	Tryptophyl-Lysine adduct Na	2		3	0.00374016	2.25587	0.174545	ODD	1									1	2
19,01_281,1847m/z	281.185	19.0115					0.000195057	3.90086	0.184651	ODD						1			1		2
19,03_525,2312m/z	525.231	19.0255					0.00212118	2.70552	0.231177	ODD		1	1								2
19,04_409,1568m/z	409.157	19.0395					0.00059666	2.6753	0.156767	ODD						1				1	2
19,08_565,2296m/z	565.23	19.0815					8.94768e-06	3.2757	0.229574	ODD							1				1
19,10_201,0925m/z	201.093	19.0955					0.000207692	3.62233	0.0925243	ODD		1							1	1	3
19,15_522,2109n	545.2	19.1515					8.93231e-08	4.137	0.200093	ODD					1	1	1				3
19,17_177,0926m/z	177.093	19.1656					2.81938e-08	6.82241	0.0925703	ODD					1	1	1				3
19,20_354,1324n	377.122	19.1993					0.00138148	2.32668	0.121641	ODD					1						1
19,20_147,0450m/z	147.045	19.1993					0.00162765	2.84708	0.0449954	ODD									1	1	2
19,20_421,1477m/z	421.148	19.1993					0.00496955	2.56291	0.147702	ODD										1	1
19,21_603,1350m/z	603.135	19.21		2			0.000831539		0.135031	ODD				1	1				1	1	4
19,23_489,2319m/z	489.232	19.2272					6.41268e-07	3.24899	0.231895	ODD							1				1
19,26_411,2002m/z	411.2	19.2553					1.61972e-06	3.74618	0.200221	ODD								1		1	2
19,27_403,0492m/z	403.049	19.2693					8.18675e-11	24.8989	0.0491978	ODD									1		1
19,27_716,1257m/z	716.126	19.2693					8.76197e-05	44.3661	0.125699	EVEN									1		1
19,28_303,0534m/z	303.053	19.2833					0.00102566	283.442	0.0534409	ODD	1	1	1		1	1			1		6
19,28_464,0989n	487.088	19.2833	myricitrin adduct Na	7.45	94.24	1	0.00157452	549.841	0.0881668	ODD	1		1		1				1	1	5
19,28_484,5765m/z	484.577	19.2833					0.00648396	2.02436	0.576526	EVEN					1				1		2
19,28_951,1867m/z	951.187	19.2833					3.45052e-11	26.8923	0.186679	ODD									1		1
19,28_484,5765m/z	484.577	19.2833					6.36378e-09	19.5247	0.576526	EVEN									1		1
19,30_252,0288m/z	252.029	19.2973					9.99982e-06	2.38275	0.0288223	EVEN					1				1		2
19,30_355,1735m/z	355.173	19.2973					0	1000	0.173461	ODD										1	1
19,31_341,0000m/z	341	19.3113					1.51161e-06	3.41416	3.16375e-05	ODD					1				1		2
19,34_809,2310m/z	809.231	19.3393					0.000365655	5.74165	0.23104	ODD	1										1	1
19,34_457,1848m/z	457.185	19.3393					0.00028574	4.02453	0.184828	ODD					1		1			1	3
19,42_574,1302n	575.138	19.415					0.000535302	67.1762	0.137774	ODD				1	1					1	3
19,47_545,1271m/z	545.127	19.4711					0.000120992	11.2429	0.127116	ODD						1				1	2
19,49_431,1682m/z	431.168	19.485					1.03837e-05	4.09259	0.168234	ODD		1									1
19,49_348,0856n	331.082	19.485					7.97911e-05	37.2978	0.082357	ODD					1					1	2
19,49_566,1644n	589.154	19.485					0.000647421	41.6036	0.153657	ODD				1	1					1	3
19,53_355,1737m/z	355.174	19.527					0.00218828	2.10611	0.173712	ODD	1									1	2
19,54_535,1486m/z	535.149	19.541	Malvidin 3-(6-acetyl)-glucoside	6		1	5.89752e-10	29.4595	0.148557	ODD										1	1
19,54_228,0820n	229.087	19.541	resveratrol	5		1	0.00374273	2.90418	0.0871471	ODD										1	1
19,57_151,0407m/z	151.041	19.5747					8.34952e-06	5.50459	0.0406942	ODD	1				1	1			1		4
19,57_409,0908m/z	409.091	19.5747					0.0041944	5.05684	0.090848	ODD	1				1	1			1		4
19,57_559,1434m/z	559.143	19.5747					0.00817103	8.46925	0.143373	ODD						1			1	1	3
19,57_505,1353m/z	505.135	19.5747					0.0044039	7.62088	0.135337	ODD									1	1	2
19,57_135,0453m/z	135.045	19.5747					5.15404e-07	4.21404	0.0452582	ODD										1	1
19,57_390,1325n	413.122	19.5747	cis-piceid Na	2.76	95.17	1	1.94597e-05	4.8134	0.121769	ODD										1	1
19,57_445,0606m/z	445.061	19.5747					4.84868e-05	3.62351	0.0605927	ODD										1	1
19,57_409,0908m/z	409.091	19.5747					0.00210433	5.13926	0.090848	ODD										1	1
19,59_409,1838m/z	409.184	19.5888					0.0042667	2.13057	0.183808	ODD							1		1	1	3
19,59_390,2316n	429.179	19.5888					4.89593e-06	2.67092	0.178729	ODD								1		1	2
19,60_565,2264m/z	565.226	19.6027					5.03123e-08	4.29957	0.226377	ODD						1					1
19,62_333,0617m/z	333.062	19.6167	laricitrin	3.72	94.54	1	1.81751e-09	8.58337	0.0617334	ODD			1							1	2
19,62_517,0964m/z	517.096	19.6167					4.76218e-07	9.38503	0.096447	ODD			1								1
19,62_356,1766n	395.132	19.6167					0.00933705	2.92897	0.131818	ODD								1		1	2
19,64_450,1167n	473.107	19.64					0.000497856		0.107232	ODD			1	1	1			1		1	5
19,64_433,1843m/z	433.184	19.6447					0.00747444	2.04805	0.184333	ODD			1								1
19,70_779,2206m/z	779.221	19.7008					0.000353244	2.27209	0.220621	ODD					1					1	2
19,70_347,0750m/z	347.075	19.7008					0.00107456	2.87659	0.0749909	ODD							1				1
19,70_147,0451m/z	147.045	19.7008					0.00268096	2.84241	0.0451004	ODD									1	1	2
19,71_378,2372m/z	378.237	19.7148					0.000268596	5.27112	0.237248	EVEN					1	1			1		3
19,71_485,1044m/z	485.104	19.7148	Kaempferol glucoside	-2.16	81.9	1	1.39028e-06	21.4007	0.104432	ODD									1		1
19,73_809,2315m/z	809.232	19.7288					0.00107588	4.13936	0.231542	ODD	1										1	1
19,73_411,1060m/z	411.106	19.7288					2.42693e-08	5.66939	0.106018	ODD										1	1
19,73_227,0781m/z	227.078	19.7288					0.000312114	2.93881	0.0781199	ODD										1	1
19,76_393,1897m/z	393.19	19.7624					0.00260489	2.31533	0.189715	ODD							1				1
19,78_564,1904n	587.174	19.7764					0.0034304	8.50761	0.174465	ODD		1		1	1	1	1				5
19,78_579,2101m/z	579.21	19.7764					0.00803732	2.03434	0.210135	ODD					1		1				2
19,80_303,0801m/z	303.08	19.8045					0.00583948	2.16171	0.0800568	ODD		1									1
19,82_411,2008m/z	411.201	19.8185					7.55449e-08	3.00499	0.200843	ODD								1		1	2
19,83_198,0544n	199.077	19.83					0.00042031		0.0769189	ODD			1	1	1						3
19,83_429,1183m/z	429.118	19.8324					8.62312e-06	3.75135	0.118333	ODD	1										1	1
19,83_472,2325n	473.2	19.8324					8.88006e-07	3.71218	0.200051	ODD		1						1		1	3
19,83_368,2166m/z	368.217	19.8324					0.000330636	3.82931	0.216595	EVEN						1			1		2
19,85_523,1735m/z	523.173	19.8464					0.0033448	5.29652	0.173483	ODD			1	1	1					1	4
19,85_349,1081m/z	349.108	19.8464					0.00646157	3.08582	0.108053	ODD			1	1	1						3
19,85_455,1507m/z	455.151	19.8464					0.00888686	2.80061	0.150666	ODD			1								1
19,85_580,1798n	603.169	19.8464					5.96468e-06	9.02767	0.169227	ODD				1	1	1				1	4
19,86_809,2295m/z	809.23	19.8604					0.00440261	5.44822	0.229549	ODD	1		1		1						3
19,86_226,1692n	265.108	19.8604					2.7059e-08	4.6406	0.108337	ODD					1					1	2
19,87_539,2471m/z	539.247	19.8745					0.00375278	3.36352	0.247063	ODD		1				1		1		1	4
19,87_345,1897m/z	345.19	19.8745					0.00658037	2.75665	0.189748	ODD		1								1	2
19,87_397,2214m/z	397.221	19.8745					0.00688203	4.44007	0.221416	ODD		1					1				2
19,87_617,1848m/z	617.185	19.8745					0.000818201	3.63022	0.184849	ODD					1	1				1	3
19,87_338,2061m/z	338.206	19.8745					4.05157e-05	3.43997	0.206114	EVEN						1					1
19,89_301,1630m/z	301.163	19.8885					0.00723752	2.00904	0.162994	ODD						1					1
19,90_833,1935m/z	833.193	19.9025					0.000167193	172.414	0.193491	ODD					1		1			1	3
19,92_399,1467m/z	399.147	19.9165					0.00460135	3.41552	0.146683	ODD					1				1	1	3
19,95_287,1478m/z	287.148	19.9501					0.00122186	2.34054	0.147813	ODD	1										1	1
19,95_433,1823m/z	433.182	19.9501					2.01949e-05	2.69375	0.182294	ODD								1		1	2
19,95_504,2213n	487.218	19.9501					0.000441002	4.23387	0.217976	ODD										1	1
19,96_223,1323m/z	223.132	19.9642					0.00421812	2.20659	0.132316	ODD						1					1
19,98_434,1234n	457.113	19.9782					2.44121e-06	7.99711	0.112535	ODD			1	1	1		1				4
19,98_288,0654n	289.073	19.9782					0.000248268	3.70264	0.0726335	ODD			1		1						2
19,98_303,0484m/z	303.048	19.9782	Quercetin	5		1	0.00214391	2.2438	0.0483844	ODD			1			1				1	3
19,99_385,1633m/z	385.163	19.9922					6.30187e-05	5.05098	0.163262	ODD	1				1	1					3
20,01_803,1862m/z	803.186	20.0062					5.90973e-05	15.5962	0.186189	ODD		1	1						1	1	4
20,01_572,1817n	611.14	20.0062	Delphinidin 3-(3''-p-coumaroyl)-glucoside	0		1	0.00136864	36.8296	0.140302	ODD					1					1	2
20,01_285,0982m/z	285.098	20.0062					0.00109116	2.06685	0.0981933	ODD							1				1
20,02_331,1899n	354.181	20.0202					0.00212705	3.22382	0.180522	EVEN									1		1
20,02_374,1921n	397.216	20.0202					0.000185953	3.03067	0.215792	ODD										1	1
20,02_487,1017m/z	487.102	20.0202					0.00282227	2.26856	0.101651	ODD										1	1
20,03_459,2230m/z	459.223	20.0342					0.00204574	2.7609	0.222967	ODD		1			1						2
20,05_471,0920m/z	471.092	20.0482	Kaempferol 5-glucoside adduct Na	4.97	87.75	1	2.76277e-05	20.4951	0.0920005	ODD		1	1		1			1	1		5
20,05_632,1754m/z	632.175	20.0482					0.00387541	4.42566	0.175386	EVEN					1						1
20,05_383,1478m/z	383.148	20.0482					9.90794e-06	2.15229	0.147765	ODD									1		1
20,06_547,2171m/z	547.217	20.0622					9.86195e-09	8.30969	0.217143	ODD					1		1		1		3
20,06_413,1583m/z	413.158	20.0622	Tryptophyl-Tryptophan adduct Na	0		3	5.28559e-07	3.08473	0.158339	ODD					1						1
20,08_318,0390n	319.046	20.0762	Myricetin	5		1	0.0017987	4.23463	0.0462898	ODD			1		1					1	3
20,09_453,2098m/z	453.21	20.0902					0.00102244	2.16128	0.209832	ODD		1									1
20,09_429,1546m/z	429.155	20.0902					7.44138e-05	5.80603	0.154576	ODD					1			1	1		3
20,09_204,1005n	227.09	20.0902					0.00195386	2.37938	0.0896943	ODD							1				1
20,15_418,1486m/z	418.149	20.1519					2.01678e-06	4.56619	0.1486	EVEN		1									1
20,15_462,0819n	485.072	20.1519	Luteolin 7-glucuronide adduct Na	4.55	84.23	2	2.40759e-05	11.8798	0.0719945	ODD			1						1		2
20,15_287,0572m/z	287.057	20.1519					0.000275299	11.2907	0.0571694	ODD			1		1			1	1		4
20,15_393,1903m/z	393.19	20.1519					0.000238275	2.64317	0.190316	ODD							1	1			2
20,17_409,0934m/z	409.093	20.1659					0.00275501	2.06773	0.0933574	ODD		1								1	2
20,17_579,2205m/z	579.221	20.1659					0.000259497	2.5594	0.220533	ODD					1		1				2
20,18_303,0515m/z	303.051	20.1799					0.000121087	10.3345	0.0514831	ODD	1			1						1	3
20,18_595,1455m/z	595.145	20.1799	Gallocatechin-(4alpha->8)-epicatechin (fragment)	1.47	89.98	3	0.000537645	10.6682	0.145482	ODD	1	1				1				1	4
20,18_427,1679m/z	427.168	20.1799					0.00319898	2.64832	0.167888	ODD		1	1								2
20,18_392,2537m/z	392.254	20.1799					5.02028e-05	6.06513	0.25369	EVEN					1	1					2
20,18_372,1902m/z	372.19	20.1799					0.00617472	2.10618	0.190236	EVEN						1					1
20,19_471,0915m/z	471.092	20.19					1.25561e-05		0.0915084	ODD	1			1	1				1	1	5
20,19_459,2093m/z	459.209	20.194					0.0065582	3.04565	0.209341	ODD		1			1						2
20,19_625,1563m/z	625.156	20.194	Pinotin A	1.81	91	3	1.61342e-08	55.1488	0.156297	ODD					1					1	2
20,21_409,1790m/z	409.179	20.208					0.00425561	3.03142	0.179047	ODD					1		1	1		1	4
20,22_416,2187m/z	416.219	20.2219					0.000998043	2.43871	0.218698	EVEN						1		1		1	3
20,22_355,1748m/z	355.175	20.2219	Tryptophyl-Lysine Na	2		3	1.83071e-08	8.03203	0.174771	ODD										1	1
20,25_726,2179n	749.207	20.2499					9.46671e-06	33.6878	0.207179	ODD					1					1	2
20,25_395,2056m/z	395.206	20.2499					2.01826e-08	2.80168	0.205642	ODD								1			1
20,26_491,2486m/z	491.249	20.264					0.000672439	2.58335	0.248587	ODD	1	1					1	1			4
20,26_707,1626m/z	707.163	20.264	coumaroyl type-A vitisin	3		3	0.00487251	2.40258	0.162579	ODD	1				1				1	1	4
20,28_301,1643m/z	301.164	20.278					0.00016461	2.13984	0.164333	ODD	1										1	1
20,28_501,1017m/z	501.102	20.278					0.00313834	14.7996	0.101692	ODD	1		1	1	1	1			1		6
20,28_273,2184m/z	273.218	20.278					0.000129225	2.82591	0.218417	ODD						1					1
20,28_86,0967m/z	86.0967	20.278					0.000556037	2.51857	0.0967052	EVEN						1			1		2
20,28_160,1343m/z	160.134	20.278					0.00274832	2.96768	0.134337	EVEN						1			1		2
20,28_817,1992m/z	817.199	20.278					0.000171276	5.28553	0.199241	ODD										1	1
20,29_433,2040m/z	433.204	20.29					0.00134795		0.203972	ODD				1							1
20,29_423,1073m/z	423.107	20.292					0.00141576	7.26876	0.107295	ODD	1				1	1			1		4
20,29_531,1122m/z	531.112	20.292					0.000261273	2.62551	0.112239	ODD		1			1						2
20,29_347,0774m/z	347.077	20.292					0.000295478	2.67406	0.0774224	ODD		1									1
20,29_317,0679m/z	317.068	20.292	isorhamnetin	7.35	90.22	1	0.00469177	4.24676	0.06789	ODD		1	1		1			1	1		5
20,29_347,0774m/z	347.077	20.292					0.000119341	4.14611	0.0774224	ODD					1						1
20,29_270,1602n	293.148	20.292					0.000149827	2.54595	0.148428	ODD					1						1
20,33_693,1802m/z	693.18	20.3256					9.54429e-05	30.9177	0.180184	ODD					1				1	1	3
20,33_639,1755m/z	639.176	20.3256	Malvidin 3-(6-coumaroyl)-glucoside	6		1	0.00112863	17.0581	0.175536	ODD									1	1	2
20,33_186,0904n	209.08	20.3256					0.00122413	2.73468	0.0796424	ODD						1					1
20,33_311,1479m/z	311.148	20.3256					0.00985649	2.2529	0.147943	ODD							1				1
20,34_180,1162n	163.113	20.3396					0.0095422	3.83037	0.112888	ODD	1	1					1	1	1		5
20,34_340,1836n	379.138	20.3396					0.000115377	3.69629	0.138482	ODD			1	1				1		1	4
20,34_345,1441m/z	345.144	20.3396	Tyrosyl-Tyrosine	1		3	8.14191e-10	4.6117	0.144074	ODD						1					1
20,34_267,1216m/z	267.122	20.3396					0.000277125	3.18076	0.121605	ODD							1	1			2
20,34_455,2258m/z	455.226	20.3396					0.000899954	2.25714	0.225792	ODD									1	1	2
20,35_581,1296m/z	581.13	20.3537					2.29931e-05	17.9016	0.129583	ODD	1				1						2
20,35_428,2451n	429.252	20.3537					0.00167674	2.99246	0.252423	ODD					1	1		1			3
20,35_413,2177m/z	413.218	20.3537					1.266e-05	2.5627	0.217734	ODD							1			1	2
20,35_609,1620m/z	609.162	20.3537	Malvidin 3-glucoside-4-vinylphenol	2		3	0.00496944	4.55849	0.161991	ODD									1	1	2
20,35_191,1072m/z	191.107	20.3537					2.37646e-05	2.24021	0.107161	ODD										1	1
20,37_632,1754m/z	632.175	20.3677					0.00770979	2.75705	0.175382	EVEN	1				1						2
20,37_393,1897m/z	393.19	20.3677					0.00865497	2.06806	0.189661	ODD	1						1	1			3
20,37_228,0798n	229.087	20.3677					0.0023131	2.59799	0.087118	ODD			1	1		1					3
20,37_135,0453m/z	135.045	20.3677					0.00783925	2.49429	0.0453263	ODD			1		1						2
20,37_489,2321m/z	489.232	20.3677					1.10778e-05	2.73634	0.232088	ODD							1	1			2
20,40_531,2537m/z	531.254	20.3956					0.000317598	2.01846	0.253668	ODD							1	1		1	3
20,41_285,0964m/z	285.096	20.4097					0.000180678	2.31963	0.096442	ODD							1				1
20,41_313,1861n	352.187	20.4097					0.000824196	2.05796	0.18729	EVEN							1		1	1	3
20,42_521,2480m/z	521.248	20.42					0.00015136		0.247989	ODD				1							1
20,42_437,2384m/z	437.238	20.4237					0.000454358	6.68197	0.23839	ODD					1		1				2
20,44_425,2183m/z	425.218	20.4377					0.00025674	2.11614	0.218342	ODD								1			1
20,45_529,0979m/z	529.098	20.45					0.00346199		0.0978619	ODD			1	1			1		1	1	5
20,45_415,1014m/z	415.101	20.4517					0.000613854	2.159	0.101373	ODD	1				1						2
20,45_303,0518m/z	303.052	20.4517					2.11937e-06	7.43665	0.0518274	ODD			1						1		2
20,48_367,1883n	368.196	20.4797					0.00966475	2.0539	0.195598	EVEN		1				1					2
20,48_411,1729m/z	411.173	20.4797					0.00352222	2.04657	0.172926	ODD					1						1
20,48_481,1140m/z	481.114	20.4797					0.000836651	8.68344	0.113995	ODD						1					1
20,48_542,3099n	525.307	20.4797					0.000112796	7.89576	0.306564	ODD				1			1			1	3
20,53_531,2790m/z	531.279	20.5273					0.00760151	4.0781	0.278984	ODD	1		1						1		3
20,53_273,1482m/z	273.148	20.5273					2.48923e-05	3.00298	0.148217	ODD		1				1					2
20,53_409,0929m/z	409.093	20.5273					0.00567042	2.43467	0.0928774	ODD		1								1	2
20,54_227,1276m/z	227.128	20.5414					3.78652e-06	4.13616	0.127646	ODD	1								1		2
20,54_444,2468m/z	444.247	20.5414					0.0094848	4.14224	0.246831	EVEN	1										1	1
20,54_385,0915m/z	385.092	20.5414					0.00351406	2.66587	0.0915254	ODD		1			1						2
20,54_457,2409m/z	457.241	20.5414					0.00705687	3.43195	0.240863	ODD		1			1		1		1	1	5
20,54_355,0850m/z	355.085	20.5414					0.00125136	6.41294	0.0850124	ODD			1								1
20,54_341,1965m/z	341.196	20.5414					0.00017406	2.27922	0.196465	ODD									1	1	2
20,54_366,2374m/z	366.237	20.5414					0.000692537	2.21274	0.237364	EVEN									1		1
20,54_382,2327m/z	382.233	20.5414					0.00354845	2.19107	0.232703	EVEN									1		1
20,56_316,1145n	317.105	20.5554					6.32811e-05	2.96036	0.104536	ODD					1					1	2
20,56_357,2639n	380.253	20.5554					0.000263397	2.68017	0.253087	EVEN						1			1		2
20,56_204,1162n	187.113	20.5554					1.06326e-09	4.85916	0.112866	ODD							1				1
20,56_246,1270n	229.124	20.5554					0.000289494	2.78421	0.123698	ODD							1				1
20,56_287,1268m/z	287.127	20.5554					0.000780592	3.14226	0.126777	ODD							1				1
20,57_173,1330m/z	173.133	20.5694					0.000352464	2.36267	0.133023	ODD	1						1				2
20,57_532,1251n	533.132	20.5694					0.00110882	2.34734	0.132406	ODD	1				1						2
20,57_500,1704m/z	500.17	20.5694					8.05305e-06	4.02207	0.170372	EVEN				1	1		1			1	4
20,57_218,1309n	201.128	20.5694					6.05916e-06	2.86064	0.127596	ODD							1				1
20,57_309,1103m/z	309.11	20.5694					0.00639713	2.37936	0.110264	ODD							1				1
20,58_595,1489m/z	595.149	20.5834					0.00630814	3.62337	0.148895	ODD	1		1		1						3
20,58_255,1576m/z	255.158	20.5834					0.0094108	2.24518	0.157593	ODD			1			1		1			3
20,58_358,1437n	381.132	20.5834					0.00620469	2.9194	0.132365	ODD						1	1	1	1		4
20,60_369,2628n	392.254	20.5973					0.00363762	2.40871	0.253582	EVEN						1					1
20,61_625,1557m/z	625.156	20.6114	Pinotin A	0		3	0.000157766	11.6473	0.155659	ODD		1			1						2
20,61_533,2722m/z	533.272	20.6114					1.94046e-06	2.43321	0.272218	ODD								1			1
20,61_160,1341m/z	160.134	20.6114					9.80302e-05	2.92795	0.134078	EVEN									1		1
20,63_224,1280m/z	224.128	20.6254					0.00518164	3.13071	0.128014	EVEN			1							1	2
20,63_473,1428m/z	473.143	20.6254					0.00328681	1000	0.142784	ODD					1			1	1		3
20,63_306,1951n	329.185	20.6254					0.00709021	2.04539	0.185036	ODD									1		1
20,64_162,0331n	163.04	20.6394					0.000143733	2.86262	0.0398472	ODD		1	1			1				1	4
20,64_134,0377n	135.045	20.6394					0.000518433	3.03959	0.0451297	ODD		1								1	2
20,64_442,2207n	425.217	20.6394					3.87684e-08	4.45465	0.217453	ODD			1								1
20,64_433,2062m/z	433.206	20.6394					0.000702417	2.20029	0.206222	ODD							1	1			2
20,65_489,2331m/z	489.233	20.65					0.00221689		0.233105	ODD				1			1	1		1	4
20,65_481,1146m/z	481.115	20.6534					0.00196317	6.23588	0.114644	ODD						1					1
20,67_313,1633m/z	313.163	20.6674					3.27773e-07	3.35319	0.163285	ODD							1	1			2
20,67_272,1998n	295.189	20.6674					0.000123754	2.82132	0.189031	ODD										1	1
20,72_273,1483m/z	273.148	20.715					0.000201942	2.71864	0.148283	ODD		1									1
20,72_545,1654m/z	545.165	20.715					2.6928e-05	2.70331	0.165366	ODD				1					1		2
20,73_579,1511m/z	579.151	20.7291					1.46623e-09	15.9706	0.151117	ODD	1						1				2
20,73_609,1617m/z	609.162	20.7291					0.000943995	2.51379	0.161713	ODD	1	1									2
20,73_339,0878m/z	339.088	20.7291					0.00676977	11.0936	0.0878377	ODD		1			1				1		3
20,73_281,1505m/z	281.151	20.7291					0.000165981	2.74741	0.150546	ODD										1	1
20,74_302,0453n	303.053	20.74					0.00202813		0.0526234	ODD		1	1	1					1	1	5
20,74_489,2643m/z	489.264	20.7431					6.18734e-06	7.78053	0.264313	ODD	1				1			1	1	1	5
20,74_256,0962m/z	256.096	20.7431					0.00227738	2.29469	0.0961888	EVEN	1	1									2
20,74_501,2312m/z	501.231	20.7431					6.22376e-05	2.56126	0.23118	ODD					1					1	2
20,74_258,1121m/z	258.112	20.7431					0.000165096	2.87718	0.112141	EVEN						1				1	2
20,74_299,1122m/z	299.112	20.7431					0.00483565	2.26272	0.11215	ODD								1			1
20,76_369,0999m/z	369.1	20.757					0.00155745	14.038	0.0999385	ODD					1				1		2
20,76_444,1944n	445.202	20.757					0.00922049	2.29972	0.201649	ODD				1		1				1	3
20,77_453,2088m/z	453.209	20.771					0.00037283	2.42552	0.208791	ODD	1	1					1				3
20,77_285,1325m/z	285.133	20.771					0.00421772	2.44706	0.132547	ODD	1					1					2
20,77_425,1580m/z	425.158	20.771					3.43815e-05	8.13092	0.157998	ODD					1						1
20,79_231,1372m/z	231.137	20.785					0.00579031	4.37636	0.137234	ODD						1	1			1	3
20,80_295,1630m/z	295.163	20.7991					0.00309035	2.13996	0.163016	ODD		1								1	2
20,80_294,1105n	317.101	20.7991					3.61602e-08	10.116	0.101082	ODD					1	1					2
20,80_273,0792m/z	273.079	20.7991					4.41482e-08	4.02495	0.0792185	ODD						1					1
20,80_371,2818n	394.268	20.7991					0.001214	2.48005	0.268232	EVEN						1					1
20,81_570,2642n	553.261	20.8131					0.000364872	2.33978	0.260938	ODD		1									1
20,81_299,1839m/z	299.184	20.8131					0.00215838	2.05959	0.183908	ODD						1					1
20,81_473,2720m/z	473.272	20.8131					0.00919051	2.04013	0.271972	ODD							1	1			2
20,83_253,1422m/z	253.142	20.827					0.000813864	2.41962	0.142197	ODD			1			1					2
20,84_558,1492m/z	558.149	20.8411					0.00139015	7.51839	0.149224	EVEN	1										1	1
20,84_332,0547n	333.062	20.8411	laricitrin	4.37	91.44	1	0.000281539	2.64725	0.0619499	ODD		1	1		1		1				4
20,84_291,1226m/z	291.123	20.8411					0.00259972	2.36908	0.122599	ODD					1	1	1				3
20,86_409,0941m/z	409.094	20.8551					0.00225464	2.93735	0.094101	ODD		1			1					1	3
20,86_618,1423n	619.15	20.8551					0.000673138	3.6256	0.149573	ODD					1						1
20,86_217,0852m/z	217.085	20.8551					0.00116701	2.45673	0.0851722	ODD						1					1
20,90_589,3203m/z	589.32	20.9					0.00389645		0.320279	ODD				1	1				1	1	4
20,90_353,1044m/z	353.104	20.9028					0.000661293	25.0591	0.104447	ODD	1								1		2
20,90_573,2919m/z	573.292	20.9028					0.0003065	5.96225	0.291943	ODD		1			1		1		1		4
20,90_337,0794m/z	337.079	20.9028					0.00303484	10.8899	0.0793777	ODD			1		1					1	3
20,90_280,1356n	281.143	20.9028					1.9984e-14	13.1539	0.14287	ODD						1		1			2
20,93_289,1063m/z	289.106	20.93					0.00572636		0.106282	ODD				1		1					2
20,93_244,0724n	245.08	20.9308					0.000867205	5.64747	0.0796297	ODD			1		1	1	1				4
20,93_471,2214m/z	471.221	20.9308	Geranyl saccharide adduct Na	3		3	6.47203e-07	12.1419	0.221445	ODD								1		1	2
20,93_457,2084m/z	457.208	20.9308					0.00232729	2.46047	0.208406	ODD										1	1
20,93_371,2059m/z	371.206	20.9308					0.00367812	2.02765	0.205857	ODD										1	1
20,94_509,3113m/z	509.311	20.94					0.00132713		0.311298	ODD	1		1	1	1			1		1	6
20,97_413,1242m/z	413.124	20.9728					0.00123266	2.18565	0.124175	ODD	1				1						2
20,97_295,1195m/z	295.12	20.9728					1.7526e-11	5.81728	0.119539	ODD						1		1			2
20,99_235,1098m/z	235.11	20.9869					0.00143944	2.18008	0.109801	ODD		1									1
20,99_263,1596m/z	263.16	20.9869					0.000768915	2.42981	0.159615	ODD					1						1
20,99_408,2838m/z	408.284	20.9869					0.000178733	3.73551	0.283763	EVEN						1			1		2
21,00_392,2166m/z	392.217	21.0009					0.00033426	2.18633	0.216644	EVEN						1					1
21,01_344,0868m/z	344.087	21.0149					0.00236992	2.5849	0.0868102	EVEN	1				1					1	3
21,03_443,1656m/z	443.166	21.0288					0.00215738	3.30949	0.16562	ODD			1		1	1	1				4
21,03_194,1313n	233.078	21.0288					0.000419412	2.71577	0.0778523	ODD						1					1
21,03_188,1061n	211.095	21.0288					0.00227704	2.57382	0.0953498	ODD						1					1
21,04_525,2405m/z	525.241	21.0429					1.31368e-07	4.33087	0.240546	ODD								1			1
21,08_439,2321m/z	439.232	21.0765					0.000316081	3.19963	0.232126	ODD		1							1		2
21,08_515,2804m/z	515.28	21.0765					0.00408686	2.22699	0.280383	ODD					1					1	2
21,09_313,1638m/z	313.164	21.0905					0.00050224	2.29563	0.163785	ODD	1									1	2
21,10_231,1007m/z	231.101	21.1045					1.69356e-06	5.34266	0.100674	ODD						1			1		2
21,12_197,1164m/z	197.116	21.1186					0.00578257	3.31175	0.116415	ODD			1			1	1			1	4
21,12_310,2134m/z	310.213	21.1186					0.00662767	2.13578	0.21338	EVEN						1					1
21,12_547,3120m/z	547.312	21.1186					0.00221845	57.0403	0.311979	ODD				1			1		1	1	4
21,13_325,1989m/z	325.199	21.1325					0.000581836	2.02452	0.19888	ODD	1										1	1
21,13_286,0496n	287.057	21.1325					8.08423e-05	328.827	0.0569091	ODD			1		1					1	3
21,13_447,2219m/z	447.222	21.1325					0.00994586	2.10681	0.221872	ODD					1						1
21,13_119,0499m/z	119.05	21.1325					0.000541275	2.14035	0.0499227	ODD						1					1
21,13_164,0482n	147.045	21.1325					0.00112395	2.13243	0.0449408	ODD						1					1
21,13_226,0861m/z	226.086	21.1325					0.00913671	7.90134	0.0861135	EVEN						1			1		2
21,13_144,0813m/z	144.081	21.1325					3.41149e-12	5.66163	0.0812606	EVEN									1		1
21,13_513,2668m/z	513.267	21.1325					0.00934041	2.45156	0.266821	ODD										1	1
21,15_323,1848m/z	323.185	21.1465					0.00015898	2.01314	0.184808	ODD	1										1	1
21,15_395,2137m/z	395.214	21.1465					5.84191e-07	2.18144	0.213666	ODD								1			1
21,16_402,2571n	441.246	21.1605					8.98863e-05	2.69946	0.246375	ODD					1					1	2
21,16_383,2046m/z	383.205	21.1605					0.00111313	2.68621	0.204557	ODD										1	1
21,16_353,1589m/z	353.159	21.1605					0.00426929	2.33225	0.158879	ODD										1	1
21,19_268,1549m/z	268.155	21.1886					0.000101802	2.32969	0.154939	EVEN										1	1
21,20_307,1548m/z	307.155	21.2026					6.40214e-05	2.55264	0.154765	ODD						1					1
21,22_316,0599n	317.067	21.2166	Isorhamnetin	5.15	91.79	1	1.3708e-06	8.43796	0.0671946	ODD			1	1	1						3
21,26_485,2372m/z	485.237	21.26	Neryl saccharide adduct Na	3		3	0.00617657		0.237214	ODD				1							1
21,28_406,2325m/z	406.232	21.2783					0.00457142	2.52036	0.232471	EVEN						1					1
21,29_329,1611n	330.168	21.2923					0.00161839	8.32024	0.168327	EVEN										1	1
21,31_182,0822m/z	182.082	21.3063					0.000461895	1000	0.082237	EVEN										1	1
21,32_354,2421n	393.192	21.3203					0.00133606	2.32786	0.191507	ODD		1									1
21,32_423,2360m/z	423.236	21.3203					0.00878579	2.1362	0.235985	ODD		1								1	2
21,35_525,3051m/z	525.305	21.3484					0.0010346	2.84272	0.305051	ODD	1			1	1						3
21,36_302,1398m/z	302.14	21.3623					0.000268586	8.06516	0.139841	EVEN	1								1	1	3
21,36_255,1220m/z	255.122	21.3623					7.68404e-06	3.78646	0.122001	ODD							1				1
21,39_539,2804m/z	539.28	21.3904					0.000623004	4.46971	0.280352	ODD			1					1			2
21,40_275,1630m/z	275.163	21.4044					0.000131763	2.06527	0.163014	ODD							1				1
21,40_348,1928n	349.2	21.4044					2.90464e-05	2.4097	0.200105	ODD								1		1	2
21,40_290,1937n	291.196	21.4044					0.00896048	2.0951	0.19635	ODD										1	1
21,42_149,0611m/z	149.061	21.4183					0.00161702	2.06899	0.0610742	ODD						1					1
21,47_557,3053m/z	557.305	21.466					0.00277681	4.79376	0.305347	ODD		1									1
21,52_225,1113m/z	225.111	21.522					0.0035616	2.50987	0.111339	ODD						1					1
21,55_471,3299m/z	471.33	21.55					0.00749111	2.08838	0.329895	ODD	1				1						2
21,55_373,1990m/z	373.199	21.55					0.00110454	2.54274	0.199038	ODD					1						1
21,56_236,1047n	237.112	21.564					0.00174467	8.14789	0.111944	ODD					1	1		1			3
21,59_447,2931m/z	447.293	21.592					1.20741e-05	3.39392	0.293133	ODD										1	1
21,61_555,2806m/z	555.281	21.606					0.00151964	2.05701	0.28059	ODD					1		1	1			3
21,61_344,0329n	345.04	21.606					0.00060177	8.35582	0.040134	ODD									1		1
21,61_342,0344n	343.042	21.606					0.00125017	7.27983	0.0416265	ODD									1		1
21,64_509,3115m/z	509.311	21.6397					0.00142336	2.4909	0.311484	ODD	1				1					1	3
21,65_421,2228m/z	421.223	21.6537					0.000368895	2.16226	0.222817	ODD	1						1				2
21,68_387,1248n	410.114	21.6817					0.00965676	21.7119	0.113557	EVEN		1									1
21,70_521,2738m/z	521.274	21.6957					0.00341488	16.6911	0.273791	ODD	1				1		1		1	1	5
21,75_332,1465m/z	332.146	21.7517					0.00063685	4.19142	0.146465	EVEN									1		1
21,77_231,0697m/z	231.07	21.7657					0.00737385	2.3428	0.0697353	ODD			1				1				2
21,78_271,1898m/z	271.19	21.7797					0.0031726	2.07743	0.189823	ODD						1					1
21,79_504,2919n	487.289	21.7937					8.99337e-07	3.72345	0.288602	ODD	1								1		2
21,79_216,1377n	239.127	21.7937					0.00217542	2.64137	0.126901	ODD						1					1
21,83_537,2711m/z	537.271	21.8274					0.000593373	2.09923	0.271067	ODD							1				1
21,86_226,1356m/z	226.136	21.8555					0.000462615	2.87293	0.135643	EVEN							1				1
21,90_377,2315m/z	377.232	21.8974					0.000608908	3.00602	0.231518	ODD						1				1	2
21,91_423,2309m/z	423.231	21.9115					5.1216e-05	2.34535	0.230909	ODD							1				1
21,95_385,1770m/z	385.177	21.9535					0.00127819	2.00886	0.176992	ODD						1					1
21,95_426,1719n	465.154	21.9535					0.0019872	2.05003	0.153976	ODD						1					1
21,97_450,8749m/z	450.875	21.9675					0.000662058	2.16842	0.87486	EVEN						1					1
											323	286	225	168	535	727	336	242	373	539		38
											38	34	28	25	70	226	42	16	51	77
