# Supplementary material for: Use of Untargeted Liquid Chromatography–Mass Spectrometry Metabolome To Discriminate Italian Monovarietal Red Wines, Produced in Their Different Terroirs
Source: J Agric Food Chem. 2020 Apr 9;68(47):13353–66. doi: 10.1021/acs.jafc.0c00879 (PMC7997580; doi:10.1021/acs.jafc.0c00879)
Supplement: Supplementary file 3 — jf0c00879_si_003.xlsx [file jf0c00879_si_003.xlsx]

## Sheet: Table S4
Supplementary Table S4. Annotated metabolite metadata and semiquantification (area)
Name	Group	Ionization mode	Level of Annotation10	Chemical forluma	Theoretical m/z	Measured m/z	m/z error in ppm	retention time (min)	HMDB ID	CHEBI ID	ChemSpider ID	Literature	SAT1601	SAT1602	SAT1603	SAT1604	SAT1605	SAT1606	SAT1607	SAR1601	SAR1602	SAR1603	SAR1604	SAR1605	SAR1606	SAR1607	SAR1608	SAR1609	SAR1610	SAR1611	SAR1612	NEB1601	NEB1602	NEB1603	NEB1604	NEB1605	NEB1606	NEB1607	NEB1608	NEB1609	NEB1610	NEB1611	AGL1601	AGL1602	AGL1603	AGL1604	AGL1605	AGL1606	AGL1607
Indole-lactic acid-glucoside-2-sulfonate	amines	ESI-	3	C17H21NO11S	446.076	446.075	2.81118	10				2, 6-7	1.078	3.35	3.562	0.703	1.201	0.255	1.154	0.507	0.032	0.24	0.014	0.061	0.154	1.839	1.137	0.172	2.304	2.004	0.083	1.333	5.409	6.019	6.484	2.561	2.931	2.064	2.011	5.893	1.133	1.206	0.586	0.13	2.08	0.11	2.229	3.354	1.596
indole 3-lactic acid glcoside	amines	ESI-	2	C17H21NO9	382.114	382.116	-3.51989	13.94				7-8	64.639	60.959	83.673	43.168	43.242	41.724	64.413	66.534	82.38	71.37	73.32	65.811	79.351	76.132	106.752	115.554	94.971	192.062	84.84	97.246	146.316	162.958	165.651	190.982	211.535	144.037	187.206	248.501	137.625	180.537	224.566	202.971	97.156	161.186	156.057	159.708	171.921
indole 3-lactic acid	amines	ESI-	1	C11H11NO3	204.067	204.067	-0.376235	15.34	HMDB0000671	CHEBI:24813	83867	2, 6-7	2.933	5.35	6.275	4.622	4.461	2.368	4.338	2.933	3.312	4.304	5.044	7.201	3.258	3.9	5.635	3.057	3.455	8.994	3.342	2.088	2.351	2.55	3.258	3.882	6.48	4.318	7.166	9.223	3.751	5.501	8.159	19.71	6.822	16.434	7.838	9.588	15.89
caftaric sulfonate	cinnamates	ESI-	3	C13H12O12S	390.998	390.998	0.432228	4.71				5	0.127	0.131	0.15	0.295	0.281	0.44	9.873	1.745	3.826	18.804	0.586	2.358	5.048	7.774	12.343	3.284	14.709	12.151	1.847	0.952	3.299	3.002	1.941	3.685	3.332	1.026	0.371	0.032	7.81	0.069	2.737	5.352	0.833	1.017	1.662	15.249	0.967
caftaric sulfonate	cinnamates	ESI-	3	C13H12O12S	390.998	390.997	0.687984	5.62				5	0.21	0.022	0.153	0.535	0.333	0.215	7.266		1.079	16		1.39	2.934	5.576	10.775	5.426	11.964	9.279	0.675	1.051	0.161	2.463	0.086	4.727	2.607	0.786			6.749	0.014	2.988	4.742	2.58	0.846	1.99	21.896	0.889
caftaric acid	cinnamates	ESI-	1	C13H12O9	311.041	311.04	2.44984	7.71		CHEBI:76075	8033613	1-4	15.085	18.685	14.63	19.421	16.775	9.336	22.898	17.13	10.593	18.879	15.685	18.122	23.071	26.642	18.498	37.41	23.844	10.18	18.75	15.46	17.15	6.542	7.909	7.587	3.533	6.967	8.188	9.431	4.54	9.391	41.698	18.455	14.9	22.68	21.199	34.841	24.567
cis-coutaric acid	cinnamates	ESI-	1	C13H12O8	295.046	295.046	-0.179633	9.29		CHEBI:76096	35013748	1-4	5.451	5.418	4.795	6.641	5.385	6.188	9.243	3.912	1.293	4.669	3.322	7.21	7.424	7.22	5.82	4.364	5.262	2.561	6.64	6.51	5.689	3.79	1.501	6.163	3.742	5.062	2.051	6.096	3.96	4.505	5.179	3.575	1.955	2.41	3.171	6.808	4.367
trans-coutaric acid	cinnamates	ESI-	1	C13H12O8	295.046	295.046	1.17609	9.66		CHEBI:76095	4816367	1-4	53.381	59.043	56.11	70.053	56.798	55.414	73.606	54.974	43.311	55.699	59.866	73.288	60.955	74.698	61.328	82.114	65.13	27.364	65.55	51.263	66.313	32.278	28.484	38.515	18.606	42.933	30.805	27.171	19.464	25.642	69.914	42.16	27.409	53.245	35.54	85.371	50.182
fertaric acid	cinnamates	ESI-	1	C14H14O9	325.057	325.058	-3.34711	10.89		CHEBI:91032	20058463	1-4	7.232	8.485	9.217	11.885	8.058	7.217	15.288	7.046	4.712	5.895	10.169	8.148	8.192	10.043	8.542	11.924	7.957	3.897	7.003	6.748	5.941	4.891	2.176	6.811	4.932	5.873	4.958	6.285	6.339	6.454	9.225	7.383	6.951	6.163	4.573	11.172	7.61
caffeic acid	cinnamates	ESI-	1	C9H8O4	179.035	179.035	-1.17854	11.74	HMDB0003501	CHEBI:36281	600426	1-4	10.889	11.222	11.769	12.532	13.54	9.433	14.16	16.205	129.902	16	83.093	22.759	10.352	15.741	21.097	54.567	15.699	82.146	15.881	10.873	6.805	50.296	59.592	7.23	5.433	12.125	16.997	21.399	11.642	14.077	15.142	13.662	10.794	19.401	36.143	25.078	23.377
ethyl caffeate	cinnamates	ESI-	1	C11H12O4	207.066	207.065	3.86351	20.69		CHEBI:132714	4476132	1-2	46.286	30.999	34.359	27.529	41.674	46.928	45.176	36.046	39.562	33.866	25.476	42.81	21.375	44.579	31.935	40.557	35.153	42.744	34.179	32.741	17.496	35.783	33.062	12.359	16.013	38.427	51.935	25.399	20.622	37.081	22.866	40.21	30.38	47.355	62.589	71.543	66.512
myricetin 3-glucuronide	flavonoids	ESI-	1	C21H18O14	493.062	493.063	-0.841678	16.57		CHEBI:75807	4589353	1-4	8.891	7.708	7.511	12.333	3.114	9.6	16.802	7.896	17.024	4.802	14.425	10.459	12.669	4.422	9.352	13.106	6.125	4.212	9.99	2.579	2.855	2.186	1.388	2.315	0.417	1.002	0.272	1.324	2.862	1.387	19.676	0.255	6.065	7.252	3.42	14.691	8.482
myricetin 3-glucoside	flavonoids	ESI-	1	C21H20O13	479.083	479.082	2.75735	16.98		CHEBI:75813	10188643	1-4	56.907	17.49	29.471	51.079	41.16	189.609	73.846	166.919	245.922	159.364	205.533	130.544	147.94	191.4	144.352	206.63	172.167	87.869	237.57	42.54	55.577	46.348	29.605	29.529	25.44	30.542	23.368	43.226	50.809	49.357	125.903	33.912	41.855	54.203	12.05	84.879	54.221
dihydroquercetin rhamnoside	flavonoids	ESI-	1	C21H22O11	449.109	449.107	3.42901	18.21		CHEBI: 38200			2.032	1.286	1.311	0.461	0.846	1.559	2.227	2.302	3.24	1.17	1.74	0.914	1.448	3.064	2.071	4.942	2.891	1.706	1.557	9.72	10.771	16.025	12.694	6.153	8.85	9.755	9.709	8.938	7.047	11.043	2.982	1.128	1.187	0.941	1.742	1.439	1.243
dihydrokaempferol	flavonoids	ESI-	1	C15H12O6	287.056	287.056	-0.278691	18.55	HMDB0030847	CHEBI:15401	109514	2	5.717	5.261	6.237	3.494	4.878	4.452	7.045	2.599	6.072	2.977	3.934	3.787	3.08	3.155	4.681	6.875	4.622	5.917	6.959	20.336	19.31	18.785	20.372	13.027	18.647	17.769	19.381	17.952	14.324	17.269	7.247	7.876	3.056	5.342	8.667	8.49	5.205
quercetin 3-glucuronide	flavonoids	ESI-	1	C21H18O13	477.067	477.066	3.71226	18.97		CHEBI:131700	4438874	1-4	113.488	73.784	105.629	130.432	67.459	115.799	175.138	116.157	233.551	41.571	297.717	117.835	141.543	60.781	217.981	202.74	123.94	80.356	108.191	74.929	89.105	62.706	58.885	61.316	32.973	41.421	44.354	68.236	79.583	80.753	198.918	53.859	49.041	43.981	55.115	165.599	78.616
quercetin 3-glucoside	flavonoids	ESI-	1	C21H20O12	463.088	463.087	2.38831	19.06	HMDB0037362	CHEBI:68352	4444361	1-4	39.02	13.544	19.38	26.529	11.741	78.464	49.795	47.131	87.13	37.381	79.44	30.487	50.638	31.42	42.605	44.239	39.364	13.854	59.695	44.608	64.447	24.77	42.989	14.549	15.292	19.905	18.826	28.74	24.665	35.14	12.372	3.364	3.002	1.706	2.351	6.281	2.313
quercetin 3-galactoside	flavonoids	ESI-	1	C21H20O12	463.088	463.086	4.97961	19.41		CHEBI:64621	4444962	2				0.128	0.382	306.501	0.396	194.583	491.03	126.862	586.526	41.241	136.998	159.994	122.761	94.909	184.082	22.218	396.812	168.991	235.599	76.999	26.862	52.294	36.174	47.903	91.659	84.043	180.842	215.609	0.852	0.054		0.066		0.876
laricitrin 3-glucoside	flavonoids	ESI-	1	C22H22O13	493.099	493.099	0.346787	19.65				1-2	19.717	13.055	15.436	17.478	10.126	31.687	26.091	22.162	33.814	27.337	24.543	26.672	21.129	26.852	22.174	43.442	26.98	22.099	35.298	6.948	6.093	7.115	5.746	7.203	7.825	4.962	5.859	9.84	10.453	6.637	47.671	18.772	28.215	28.463	20.498	36.965	28.751
myricetin	flavonoids	ESI-	1	C15H10O8	317.03	317.03	1.56767	20.13		CHEBI:18152	4444991	1-4	105.605	117.114	104.279	124.381	70.74	41.757	161.843	39.06	101.455	79.242	38.785	114.972	76.121	58.498	69.58	121.703	60.262	58.665	62.92	28.217	25.613	29.398	18.55	30.772	21.797	22.686	17.827	24.283	26.944	20.739	217.683	81.51	35.733	124.081	77.335	188.44	95.425
kaempferol 3-glucoronide	flavonoids	ESI-	1	C21H18O12	461.073	461.073	-1.83051	20.19		CHEBI:75721	4477252	1-4	1.066	0.67	2.053	0.331	1.684	2.342	2.477	2.437	3.949	1.277	5.979	3.056	2.298	1.091	7.38	4.51	2.703	1.617	0.862	2.668	1.691	1.751	1.82	0.89	0.188	1.592	1.163	0.173	2.332	2.878	4.076	0.696	1.014	0.454	0.619	3.586	1.648
kaempferol 3-glucoside	flavonoids	ESI-	1	C21H20O11	447.093	447.092	3.55854	20.22	HMDB0037429	CHEBI:30200	4445311	1-4	2.74	4.235	2.303	2.908	2.376	21.143	3.976	12.788	32.889	8.492	68.768	3.86	5.095	11.052	9.728	11.255	17.983	24.569	30.645	28.061	44.409	12.096	8.556	8.111	8.881	8.89	12.717	10.71	24.844	36.481	0.918	1.294	1.16	0.467	1.599	8.993	2.265
isorhamnetin 3-glucoside	flavonoids	ESI-	1	C22H22O12	477.104	477.104	0.536571	20.29		CHEBI:75750	4444973	1-4	0.287		0.944	0.618	1.187	25.933	1.976	10.512	27.379	11.705	21.372	6.507	8.777	9.251	8.759	25.428	9.334	5.05	21.702	21.835	25.811	16.358	11.191	8.374	11.109	9.82	15.536	15.288	23.818	26.058	1.763	0.146	0.054	0.42	0.213	1.568	0.514
syringetin 3-glucoside	flavonoids	ESI-	1	C23H24O13	507.114	507.112	4.57688	20.35			16736532	1-4	29.964	23.895	28.306	22.073	14.864	32.098	30.39	22.606	24.539	29.489	20.296	31.463	17.836	24.938	24.9	49.595	33.405	34.526	37.411	9.74	8.653	13.008	10.902	10.345	13.427	9.735	8.71	12.057	15.223	9.788	68.733	53.868	61.552	66.203	49.127	76.167	56.262
quercetin	flavonoids	ESI-	1	C15H10O7	301.035	301.035	0.607902	20.78	HMDB0005794	CHEBI:16243	15139441	1-4	195.062	383.114	200.307	397.81	249.435	180.512	365.593	238.706	665.091	418.399	346.261	513.531	580.273	290.851	428.676	418.807	234.171	170.978	273.088	391.19	361.578	326.289	234.023	317.481	269.327	248.137	229.708	297.228	328.795	351.418	326.666	132.362	56.758	127.839	150.17	313.532	135.284
laricitrin	flavonoids	ESI-	1	C16H12O8	331.046	331.047	-4.08705	20.88	HMDB0126497	CHEBI:31763	4445351	1-4	13.513	21.495	11.484	18.503	13.081	9.482	22.392	8.186	28.41	18.488	13.694	24.152	23.435	9.299	16.165	20.886	10.611	9.326	10.486	12.836	11.205	8.828	8.05	9.835	10.927	6.774	6.662	9.847	11.711	12.385	23.187	6.774	5.446	14.579	14.386	22.801	11.039
kaempferol	flavonoids	ESI-	1	C15H10O6	285.04	285.04	1.9927	21.17	HMDB0005801	CHEBI:28499	4444395	1-4	0.402	18.025	0.559	8.14	9.478	0.305	1.126	4.024	95.734	47.292	50.192	38.169	66.387	11.517	39.081	25.867	13.513	2.156	31.232	92.691	90.869	42.482	21.128	60.584	28.335	15.587	29.79	61.934	76.6	70.775	82.111	14.593	2.832	13.459	7.6	63.361	21.046
isorhamnetin	flavonoids	ESI-	1	C16H12O7	315.051	315.052	-3.06934	21.22	HMDB0002655	CHEBI:6052	4444973	1-4	10.277	17.796	7.847	12.29	9.486	6.65	15.748	7.634	32.807	17.848	12.442	23.023	23.303	6.592	15.225	38.337	8.907	15.189	11.327	28.686	24.311	26.442	24.631	22.847	28.045	18.935	27.662	36.373	32.389	33.456	38.689	10.72	6.052	11.849	7.501	23.032	9.399
syringetin	flavonoids	ESI-	1	C17H14O8	345.062	345.062	-2.61692	21.27		CHEBI:18215	4445230	1-4	3.513	3.831	2.305	2.275	2.963	3.699	2.921	1.948	2.971	2.206	4.209	3.158	3.782	1.77	2.06	4.758	4.686	3.436	4.549	1.975	1.692	1.885	2.412	1.978	2.828	1.687	2.827	3.351	2.873	3.153	5.161	6.023	4.627	6.079	3.913	5.713	3.581
epigallocatechin-4β-sulfonates	flavonols	ESI-	2	C15H14O10S	385.023	385.024	-0.285697	3.7				1, 9	4.195	6.099	4.837	7.438	6.362	4.173	4.87	0.846	0.189	0.534	0.017	0.308	0.03	21.383	0.062	0.216	11.478	1.038	0.326	1.448	6.62	1.925	7.035	3.126	1.508	1.955	1.802	4.369	1.502	2.225	1.067	0.251	0.407	0.921	2.233	26.183	0.546
proanthocyanidin type B (gallocatechin-gallocatechin-catechin type)	flavonols	ESI-	3	C45H28O20	897.188	897.192	-4.38369	4.32				1, 4	2.047	1.226	1.015	1.618	1.533	1.112	0.899	0.701	1.761	1.065	1.296	0.785	1.56	1.094	1.273	1.303	1.617	0.528	1.621	1.706	1.989	0.947	1.636		0.737	1.802	1.187	1.598	1.492	1.361	0.234	0.542	0.032		0.347	0.152	0.428
proanthocyan 4β-sulfonates (catechin-gallocatechin type)	flavonols	ESI-	3	C30H26O16S	673.087	673.086	1.60158	4.55				1	7.438	9.824	9.101	15.225	11.745	8.536	9.795	3.173	0.375	1.522	0.244	1.062	0.353	32.888	1.777	0.493	8.563	0.892	0.913	2.535	9.757	4.818	12.952	6.302	4.224	4.363	4.972	10.173	3.868	8.186	1.997	1.353	0.61	1.738	5.358	6.226	2.756
epicatechin-4β-sulfonates	flavonols	ESI-	1	C15H14O9S	369.029	369.028	2.10282	4.57				1, 6	21.377	25.987	24.168	29.219	36.028	23.685	18.13	15.888	3.263	5.123		7.127	1.756	70.542	5.111	5.537	74.413	9.452	3.651	10.492	24.318	15.646	39.978	17.521	13.97	13.228	17.461	29.27	11.806	30.284	11.589	11.925	3.02	11.33	29.432	117.765	19.829
prodelphinidin 4β-sulfonates (gallocatechin-gallocatechin type)	flavonols	ESI-	3	C30H26O17S	689.082	689.086	-5.37962	4.57				1	4.951	7.19	5.884	10.768	7.75	6.075	6.832	2.49	0.169	0.699		1.044	0.319	25.311	1.277		5.389	1.478	0.073	2.46	6.498	3.143	11.052	4.352	3.596	3.393	3.31	8.159	2.201	6.193	0.545	0.258	0.069	0.095	1.365	4.392
proanthocyanidin type B (gallocatechin-catechin-catechin type)	flavonols	ESI-	3	C45H38O19	881.193	881.194	-0.847714	4.71			35014558	1, 4	6.286	3.296	5.465	5.811	3.758	3.537	5.962	3.522	7.289	3.642	5.678	2.28	5.549	6.249	4.288	4.595	3.466	4.204	4.574	10.345	8.295	5.444	6.927	12.599	6.925	9.001	5.217	8.89	5.207	9.445	5.468	3.794	0.374	3.587	4.816	8.703	3.408
prodelphinidin (gallocatechin-gallocatechin type)	flavonols	ESI-	3	C30H26O14	609.125	609.127	-2.97804	4.76			30900775a	1, 4	21.241	21.519	23.852	29.114	14.693	17.766	31.511	15.134	28.775	16.045	25.145	18.222	23.889	25.607	19.224	16.137	16.266	12.671	24.347	25.564	30.454	27.619	24.335	26.054	18.845	24.502	15.666	27.928	20.14	21.738	12.562	8.1	0.653	7.426	5.283	8.512	6.647
prodelphinidin (gallocatechin-gallocatechin-gallocatechin type)	flavonols	ESI-	3	C45H28O21	913.183	913.182	1.29437	5.22				1, 4	0.427	0.737	0.672	0.167	0.298	0.027	1.039	0.149	0.362	0.096	0.176	0.697	0.196	0.387	0.186	0.307		0.471	0.098	0.733	1.121	0.827	0.295	0.462	0.332	0.426	0.066	0.132	0.174	0.253	0.06	0.077		0.067	0.069	0.174	0.154
procyanidin type B (catechin-catechin-catechin type)	flavonols	ESI-	3	C45H38O18	865.199	865.197	2.1313	5.27			10673607	4, 6	20.232	16.704	20.479	14.729	19.303	12.165	20.003	10.777	22.078	12.273	20.255	11.676	15.368	16.611	17.555	21.925	16.172	22.254	17.096	28.637	30.761	36.905	36.298	45.571	37.119	37.667	32.622	41.194	30.391	43.482	44.522	49.246	21.425	43.323	40.168	78.764	33.373
prodelphinidin (gallocatechin-gallocatechin type)	flavonols	ESI-	3	C30H26O14	609.125	609.126	-1.66468	5.38			30900775a	1, 4	3.779	6.444	5.799	8.055	4.822	4.05	8.205	2.083	6.229	4.275	5.423	5.454	4.057	5.419	4.427	4.242	5.169	3.371	5.753	3.528	4.143	4.009	3.317	3.978	3.057	3.884	2.983	4.211	1.922	3.452	3.422	2.122	0.074	1.278	1.84	4.257	2.073
proanthocyan 4β-sulfonates (catechin-gallocatechin type)	flavonols	ESI-	3	C30H26O16S	673.087	673.086	1.75015	5.4				1	9.808	11.752	10.347	18.199	15.063	11.21	11.136	4.483	0.531	1.679	0.198	1.398	0.201	39.74	1.772	0.632	10.662	2.09	0.669	3.03	9.256	4.802	18.779	7.26	5.722	4.84	4.717	11.339	3.547	9.102	2.457	1.831	2.26	1.686	6.44	10.329	1.943
procyanidin B2-4β-sulfonates	flavonols	ESI-	1	C30H26O15S	657.092	657.094	-3.40287	5.51				1, 6	18.447	19.512	22.319	28.44	32.993	20.77	16.649	9.468	1.349	3.716	0.555	3.429	1.067	64.953	3.296	2.106	35.82	6.735	1.244	7.489	18.367	14.15	53.04	16.037	14.902	14.318	15.711	34.562	8.428	25.838	9.431	13.545	23.53	15.053	37.784	31.194	22.521
prodelphinidin (gallocatechin-gallocatechin-gallocatechin type)	flavonols	ESI-	3	C45H28O21	913.183	913.187	-4.07147	5.81				1, 4	1.405	1.721	1.572	2.469	1.36	1.533	0.302	0.306	2.61	1.076	1.299	0.879	0.994	1.383	0.988	0.914	0.931	0.816	1.728	1.506	1.138	1.091	0.024	1.121	1.312	1.949	0.518	1.223	1.233	0.598		0.208	0.032	0.107	0.078	0.344	0.101
proanthocyan (catechin-gallocatechin type)	flavonols	ESI-	3	C30H26O13	593.13	593.128	3.32305	5.98			35014114	1, 4	67.858	60.418	67.576	72.478	57.171	51.57	76.581	42.698	73.525	47.79	69.929	47.711	64.665	77.982	56.104	57.634	57.68	57.513	58.543	82.849	95.431	89.64	84.305	104.328	73.871	89.612	64.795	97.014	89.986	88.792	77.391	53.785	1.161	56.898	62.156	126.113	58.578
proanthocyanidin type B (gallocatechin-gallocatechin-catechin type)	flavonols	ESI-	3	C45H28O20	897.188	897.193	-5.27537	6.13				1, 4	4.61	4.398	4.051	5.05	2.131	2.638	6.338	1.37	5.917	1.889	3.641	2.068	3.668	4.689	2.674	2.374	2.371	2.318	3.223	4.702	5.599	3.64	4.086	4.812	2.557	3.892	2.085	4.922	4.294	4.071	2.38	0.99		1.032	0.889	2.902	0.963
gallocatechin	flavonols	ESI-	1	C15H14O7	305.067	305.067	0.272072	6.46	HMDB0038365	CHEBI:31018	58594	1-4	60.925	54.488	54.601	66.74	56.526	43.902	69.458	47.361	70.42	55.724	73.782	51.57	73.14	67.81	62.013	58.479	56.757	53.569	59.427	64.113	75.916	63.329	73.069	58.296	47.452	67.319	48.893	63.095	50.014	56.846	67.918	52.335	22.239	43.811	50.015	78.89	43.128
proanthocyan (catechin-gallocatechin type)	flavonols	ESI-	3	C30H26O13	593.13	593.131	-1.39767	6.57			35014114	1, 4	46.767	41.278	41.854	51.403	40.387	39.06	58.838	27.365	48.455	33.383	47.249	31.011	46.058	46.657	35.476	35.391	35.11	31.874	37.822	39.442	48.673	43.669	54.619	46.308	36.625	41.969	32.197	50.508	38.417	44.778	45.566	36.569	14.64	30.71	33.736	55.536	28.391
proanthocyanidin type B (gallocatechin-gallocatechin-catechin type)	flavonols	ESI-	3	C45H28O20	897.188	897.187	1.52365	6.83				1, 4	8.784	6.504	6.32	7.868	6.109	3.6	7.919	3.82	10.362	4.116	8.819	5.11	5.834	6.139	3.418	6.426	6.391	4.616	6.399	9.628	11.593	10.645	8.65	8.579	5.923	10.423	6.908	8.862	6.377	8.421	3.484	2.951		2.466	1.475	5.148	2.266
proanthocyanidin type B (gallocatechin-catechin-catechin type)	flavonols	ESI-	3	C45H38O19	881.193	881.192	1.42194	7.18			35014558	1, 4	4.513	3.504	3.098	3.245	2.586	2.461	4.176	1.754	3.833	2.131	3.076	1.366	2.905	2.831	2.992	2.583	2.596	2.366	3.579	3.56	4.459	5.494	5.467	6.25	3.866	3.877	3.342	5.377	5.787	4.772	4.953	1.867	1.044	3.095	3.994	6.492	3.944
procyanidin type B (catechin-catechin-catechin-catechin type)	flavonols	ESI-	3	C60H50O24	1153.26	1153.27	-3.01233	7.24				1, 4	0.698	0.733	0.485	0.497	0.841	0.071	0.567	0.748	0.758	0.289	0.799	0.182	0.364	0.434	0.716	1.093	0.356	0.812	0.372	0.984	1.378	1.841	1.456	2.291	0.742	1.127	1.141	1.798	0.996	2.691	4.237	3.328	0.95	3.529	2.337	6.317	1.592
proanthocyanidin type B (gallocatechin-catechin-catechin type)	flavonols	ESI-	3	C45H38O19	881.193	881.196	-2.8904	7.41			35014558	1, 4	10.911	9.29	11.535	9.779	10.289	7.361	11.989	5.938	13.2	6.674	10.603	6.19	9.984	9.25	9.488	8.703		8.936	9.686	14.536	14.078	17.847	15.86	17.795	15.285	16.875	12.502	17.274	12.576	16.089	12.844	11.341	3.324	7.642	9.899	18.588	10.444
proanthocyanidin type B (gallocatechin-catechin-catechin-catechin type)	flavonols	ESI-	3	C60H50O25	1169.26	1169.26	-5.52402	7.48				1, 4		0.723		1.475	1.067	0.327	1.968	0.771	2.627	0.765	1.016	0.642	0.953	0.318	0.713	1.953	0.695	1.625	1.272	2.017	2.343	1.398	2.953	2.708	1.941	2.607	1.655	3.474	1.624	2.835	2.515	2.015	0.123	1.81	1.093	4.862	0.134
proanthocyan (catechin-gallocatechin type)	flavonols	ESI-	3	C30H26O13	593.13	593.127	4.67183	7.66			35014114	1, 4	15.657	19.129	22.672	24.016	16.428	10.479	16.835	11.094	19.615	16.164	17.987	12.183	14.996	15.986	15.074	10.847	13.235	18.439	14.766	15.18	13.515	20.246	9.656	29.461	16.472	18.206	11.178	22.973	23.564	18.44	16.857	14.496	3.425	12.503	13.412	42.547	18.761
prodelphinidin (gallocatechin-gallocatechin type)	flavonols	ESI-	3	C30H26O14	609.125	609.124	1.61872	8.02			30900775a	1, 4	2.551	2.123	1.395	2.403	1.727	1.203	3.382	1.706	2.689	1.568	2.223	0.768	2.203	1.604	1.51	1.127	1.383	0.712	2.724	2.609	3.286	3.057	2.494	2.932	1.858	0.996	1.432	2.128	2.096	2.229	0.777	0.32	0.018	0.337	0.469	0.201	0.37
proanthocyanidin type B (gallocatechin-catechin-catechin type)	flavonols	ESI-	3	C45H38O19	881.193	881.197	-4.02522	8.04			35014558	1, 4	7.76	6.442	7.327	7.203	7.109	5.28	8.088	4.099	8.437	4.741	7.505	5.201	8.306	8.122	6.987	7.037	5.809	6.277	5.888	9.776	12.656	12.023	11.206	12.151	9.503	10.942	8.49	13.037	8.447	12.124	8.437	8.205	1.541	7.931	7.419	13.979	8.239
procyanidin B3	flavonols	ESI-	1	C30H26O12	577.135	577.136	-1.80894	8.12	HMDB0033974	CHEBI:75630	129476	1-4	27.907	23.935	33.748	20.564	32.076	19.972	31.753	25.725	44.946	24.479	33.618	31.095	25.454	35.791	36.494	38.392	33.047	44.406	38.186	38.32	38.018	73.193	65.12	83.72	80.514	76.597	61.058	82.337	39.991	88.952	60.341	78.339	35.773	78.694	48.296	140.208	67.942
procyanidin A2	flavonols	ESI-	1	C30H24O12	575.12	575.117	4.35736	8.34			110541	2	3.102	1.66	3.032	1.739	3.494	1.933	1.29	1.727	5.187	3.89	4.675	2.772	3.322	2.521	3.822	4.021	4.087	6.894	4.237	3.2	4.753	6.046	5.736	7.351	8.64	4.965	4.61	6.818	4.5	7.448	1.222	7.432	5.54	3.189	7.496	8.536	4.279
procyanidin B1	flavonols	ESI-	1	C30H26O12	577.135	577.133	3.04261	8.35	HMDB0029754	CHEBI:75633	9425166	1-4	139.9	128.126	156.491	138.589	144.911	110.09	170.628	107.926	154.368	120.349	171.245	115.813	157.489	148.33	147.211	166.979	136.824	179.697	146.793	158.135	181.459	215.696	243.35	252.92	220.966	253.251	215.745	268.268	175.353	251.998	262.478	282.154	194.609	273.348	280.569	468.112	269.604
procyanidin type B (catechin-catechin-catechin-catechin type)	flavonols	ESI-	3	C60H50O24	1153.26	1153.27	-9.86246	8.45				1, 4	1.597	1.622	1.361	0.956	1.82	0.503	0.787	0.716	1.88	1.206	2.719	0.283	1.233	0.91	1.91	1.724	1.33	1.228	0.991	1.291	3.38	3.712	5.033	5.258	3.606	6.377	3.711	7.08	2.74	2.278	6.861	6.704	2.243	6.929	8.632	14.36	5.506
proanthocyanidin type B (gallocatechin-catechin-catechin type)	flavonols	ESI-	3	C45H38O19	881.193	881.19	3.46462	8.5			35014558	1, 4	1.447	1.59	5.078	3.978	2.298	3.054	5.213	0.773	3.646	1.264	3.062	3.007	3.531	2.537	1.077	1.813	2.814	2.111	2.209	5.661	6.424	5.288	0.45	5.681	3.653	3.473	2.139	4.529	6.583	5.518	4.333	4.305	1.062	2.474	4.371	7.029	2.42
procyanidin type B (catechin-catechin-catechin type)	flavonols	ESI-	3	C45H38O18	865.199	865.201	-2.72307	8.59			10673607	4, 6	18.032	14.803	21.019	14.786	22.686	11.963	18.662	12.516	20.544	12.197	24.211	12.844	19.313	16.936	16.247	23.486	17.259	25.677	15.966	24.867	27.221	36.281	44.144	41.938	40.613	44.364	40.436	47.367	27.793	46.854	56.384	75.195	34.524	62.253	55.43	118.559	60.633
proanthocyanidin type B (gallocatechin-gallocatechin-catechin type)	flavonols	ESI-	3	C45H28O20	897.188	897.187	2.08095	8.59				1, 4	3.738	4.425	4.988	6.038	4.277	1.934	3.71	2.207	5.083	2.956	4.481	1.151	3.07	2.089	3.873	2.533	3.561	2.05	3.78	3.842	4.009	4.825	2.452	6.713	3.658	3.282	2.779	5.778	5.033	5.007	2.082	1.125	0.111	1.934	1.307	1.651	2.002
proanthocyan (catechin-gallocatechin type)	flavonols	ESI-	3	C30H26O13	593.13	593.129	1.46848	8.65			35014114	1, 4	8.613	7.53	10.258	11.522	9.381	6.399	13.424	4.38	9.81	10.67	12.159	7.645	6.919	9.231	8.582	9.944	8.75	8.316	9.387	6.346	6.803	6.934	8.761	7.713	5.542	7.695	5.467	7.556	5.849	7.105	10.831	9.191	2.493	8.308	8.453	14.981	8.156
procyanidin type B (catechin-catechin-catechin type)	flavonols	ESI-	3	C45H38O18	865.199	865.197	1.78456	9.25			10673607	4, 6	13.026	12.232	13.938	8.395	15.974	7.827	10.788	8.657	14.132	10.227	13.166	10.45	11.309	12.139	12.039	13.977	12.237	19.581	13.21	16.358	17.933	27.411	24.94	31.811	33.221	28.17	23.404	30.802	19.068	30.672	35.795	40.666	13.028	42.136	34.833	85.043	40.702
proanthocyanidin type B (gallocatechin-catechin-catechin type)	flavonols	ESI-	3	C45H38O19	881.193	881.19	3.46462	9.37			35014558	1, 4	4.505	6.321	6.964	4.799	5.324	2.872	6.362	4.38	6.82	4.812	6.689	2.507	2.605	5.224	5.683	5.215	5.437	4.563	3.989	2.36	5.446	5.69	5.162	9.943	6.827	5.336	3.523	7.978	6.609	7.929	9.243	6.527	1.037	7.413	6.657	15.152	7.811
procyanidin B4	flavonols	ESI-	1	C30H26O12	577.135	577.134	2.003	9.39	HMDB0013690	CHEBI:27589	129882	1-4	26.805	30.138	32.553	20.861	43.333	23.561	26.98	36.541	43.483	31.121	26.152	36.906	22.287	37.268	44.245	35.22	34.785	54.129	43.418	18.682	23.739	84.516	68.512	70.691	112.527	85.223	67.699	95.69	26.979	89.892	52.179	88.12	40.433	101.504	50.731	167.216	80.406
epigallocatechin	flavonols	ESI-	1	C15H14O7	305.067	305.067	-1.36691	9.4		CHEBI:42255	65231	1-4	19.082	18.621	19.672	23.571	18.005	12.028	26.215	20.684	24.363	22.974	19.252	22.586	18.279	26.058	22.054	21.616	20.225	16.694	20.573	10.231	13.966	14.231	13.407	9.825	10.412	13.292	9.559	12.371	9.8	21.986	26.253	17.942	5.651	18.624	16.686	25.633	17.379
procyanidin trimer gallate	flavonols	ESI-	3	C52H42O22	1017.21	1017.2	5.70482	9.59				1, 4	1.251	1.952	0.596	1.009	2.384	1.187	1.293	0.646	2.081	0.175	1.634	1.553	2.235	0.951	1.003	2.623	0.963	2.547	2.067	1.269	2.358	2.595	3.554	5.105	4.25	3.935	2.994	5.769	2.251	4.002	4.229	6.459	2.943	6.545	1.297	4.073	6.45
catechin	flavonols	ESI-	1	C15H14O6	289.072	289.071	2.65678	9.62	HMDB0002780	CHEBI:15600	8711	1-4	164.005	135.852	176.563	142.845	191.15	119.5	141.337	175.006	210.72	130.53	186.79	130.15	156.486	189.634	188.377	194.6	192.679	264.518	171.801	257.02	238.349	438.739	467.778	461.987	458.375	486.511	405.158	471.013	262.701	465.117	402.868	687.024	422.324	607.305	388.792	774.482	519.498
procyanidin B2	flavonols	ESI-	1	C30H26O12	577.135	577.135	0.61684	10.57	HMDB0033973	CHEBI:75632	109417	1-4	106.684	129.18	125.262	101.385	159.835	94.542	93.681	97.637	102.095	108.601	122.383	87.52	92.351	107.038	114.915	104.124	102.867	152.92	116.015	59.094	63.012	139.485	106.543	149.219	179.768	134.836	120.759	167.908	82.499	140.945	174.705	243.747	169.758	271.759	208.66	424.823	244.804
procyanidin type B (catechin-catechin-catechin type)	flavonols	ESI-	3	C45H38O18	865.199	865.198	0.744338	11.05			10673607	4, 6	4.126	3.704	3.753	2.094	7.122	2.192	1.028	3.337	5.879	2.371	5.257	2.75	2.983	3.987	3.088	5.12	4.498	5.404	4.274	3.419	5.738	6.977	10.382	10.879	8.677	10.808	6.939	11.64	4.145	10.609	14.703	17.605	6.833	18.271	11.449	28.675	15.986
proanthocyanidin type B (gallocatechin-catechin-catechin type)	flavonols	ESI-	3	C45H38O19	881.193	881.197	-3.79826	11.35			35014558	1, 4	10.018	12.484	11.629	12.549	12.953	6.592	9.086	5.214	8.575	7.766	10.65	6.443	7.674	7.779	7.767	6.824	9.187	6.393	9.516	4.331	7.251	11.795	6.512	14.036	8.004	9.592	7.935	13.625	8.709	11.671	10.4	10.334	2.93	11.143	7.802	20.75	10.817
procyanidin gallate (dimer)	flavonols	ESI-	3	C37H30O16	729.146	729.147	-0.685734	11.41			4478727	1, 4	0.34	0.031	0.102			0.512	0.443		2.418	0.607		0.105	1.208	1.074		0.558	0.508		0.765	7.155	5.584	5.372	0.337	10.431		0.892	0.997	2.348	12.445	5.07	7.7	0.166	3.77			0.068	4.829
procyanidin gallate (dimer)	flavonols	ESI-	3	C37H30O16	729.146	729.147	-1.23432	11.9			4478727	1, 4	0.132	2.009			3.091	1.467			21.402	2.718	4.619	2.922	8.736	6.462	0.967	9.036	2.167	2.006	10.527	17.844	15.441	26.481	7.039	51.356	24.416	7.618	8.854	20.5	33.509	44.646	44.249	16.031	21.721	11.534		0.756	45.079
procyanidin type B (catechin-catechin-catechin type)	flavonols	ESI-	3	C45H38O18	865.199	865.201	-2.49191	12.09			10673607	4, 6	16.778	17.444	22.809	16.29	28.882	13.239	14.831	14.105	15.958	16.758	19.711	13.913	12.921	14.095	19.702	16.545	15.718	28.638	16.473	9.937	9.319	21.468	19.408	29.459	34.373	23.721	24.06	32.786	13.526	26.003	37.208	61.974	28.192	68.431	39.998	115.494	66.454
procyanidin type B (catechin-catechin-catechin-catechin type)	flavonols	ESI-	3	C60H50O24	1153.26	1153.26	-0.497719	12.25				1, 4	1.244	2.162	1.534	1.342	1.798	0.067	0.624	0.646	1.328	0.99	1.728	1.2	0.235	0.243	1.382	1.595	0.517	2.072	1.051	0.908	0.495	2.04	2.544	2.088	2.92	1.753	2.189	2.773	0.728	4.819	3.976	8.099	2.634	5.682	4.884	15.968	10.101
epicatechin	flavonols	ESI-	1	C15H14O6	289.072	289.07	4.73239	12.59	HMDB0001871	CHEBI:90	65230	1-4	184.57	211.045	220.681	194.612	278.805	148.742	169.286	220.877	189.138	198.152	162.636	181.231	140.955	224.852	217.413	181.96	201.32	263.448	202.501	113.643	119.685	254.028	221.371	276.013	288.769	255.618	223.309	300.162	150.503	261.961	291.895	423.143	293.78	591.943	338.414	822.06	501.474
epicatechin gallate	flavonols	ESI-	1	C22H18O10	441.083	441.084	-3.33951	14.43	HMDB0037944	CHEBI:70255	97034	1-4	1.824	0.631	1.164	0.62	0.69	0.736	5.715	8.692	2.791	6.455	0.024	6.897	1.221	3.473	9.759	5.711	2.141	2.425	15.566	0.236	0.569	0.138	2.058	0.219	0.128	0.576	0.018	0.027			0.359	0.061	0.135			0.366
epigallocatechin gallate	flavonols	ESI-	1	C22H18O11	457.078	457.076	4.02776	15.18	HMDB0003153	CHEBI:4806	58875	1-4		0.054	0.036	0.023	0.047	0.103		0.018	0.108	0.077	0.044	0.032	0.037	0.176	0.032	0.043			0.036	0.189	0.177	0.532	0.241	0.166	0.329	0.315	0.028	0.099	0.015	0.073	0.051		0.027			0.146
tartaric acid	others	ESI-	1	C4H6O6	149.009	149.008	4.48295	1.43		CHEBI:26849	852	1-4	254.425	269.249	278.869	299.675	245.413	240.509	286.737	261.231	255.254	279.857	289.954	283.635	309.875	225.7	281.983	268.585	302.671	265.645	284.145	254.203	258.479	260.692	227.184	265.075	248.447	250.9	245.079	270.856	267.26	244.137	296.807	270.793	274.147	256.682	246.538	250.007	271.093
glutahione S-sulfonate	others	ESI-	3	C10H18N3O9S2	386.033	386.032	1.55427	1.77				1, 7	28.146	27.395	7.401	15.776	2.106	61.122	18.204	12.676	6.334	10.109	5.122	1.191	5.244	27.337	6.77	8.925	28.094	25.708	3.533	16.296	12.444	70.648	36.322	25.306	32.965	36.565	38.103	37.832	10.488	20.804	58.488	8.105	21.098	3.289	9.922	58.52	30.816
glutathione	others	ESI-	1	C10H17N3O6S	306.077	306.076	1.07816	2.46	HMDB0000125	CHEBI:16856	111188	1-2	0.181		0.098	0.188	0.073	0.364	0.176	0.293	0.069	0.083	0.045	0.007		0.599	0.079	0.109		0.083	0.098		0.206	0.17	0.06	0.199		0.181		0.098		0.118	0.105	0.107	0.055		0.329	0.023
pantetheine sulfonate	others	ESI-	3	C11H22N2O7S2	357.079	357.079	0.28005	6.69				1	7.224	9.527	10.903	8.21	13.488	9.346	9.624	10.202	1.278	3.632	0.023	3.999	1.512	9.728	5.205	1.864	7.825	12.746	1.929	5.325	3.979	12.515	11.954	10.009	11.014	10.147	11.108	14.05	5.427	9.397	7.598	18.215	26.42	16.577	13.162	21.914	14.919
gallic acid	others	ESI-	1	C7H6O5	169.014	169.013	4.73334	6.83	HMDB0005807	CHEBI:30778	361	1-4	5.644	1.569	0.264	0.306		0.802	0.564	0.978	6.302	1.027	0.663	1.484	11.38	0.323		9.714	0.363	2.107	1.182	10.653	4.053	22.713	23.497	22.285	19.714	13.997	18.091	18.041	33.019	18.44	6.269	15.814	17.609	15.592	1.1	1.106	3.409
pantothenic acid	others	ESI-	1	C9H17NO5	218.103	218.104	-4.57123	7.04	HMDB0000210	CHEBI:7916	963	1-2	2.936	2.159	2.685	1.937	2.517	1.759	2.481	3.649	3.751	2.644	3.471	3.931	2.773	8.027	2.913	5.363	3.406	3.828	4.025	2.696	2.578	3.844	5.368	4.126	3.069	2.96	3.953	3.971	2.38	9.291	4.616	7.776	3.824	4.664	2.644	6.755	5.055
tryptophol 2-sulfonate	others	ESI-	1	C10H11NO4S	240.034	240.034	-3.3287	10.51				6-7	23.804	47.174	25.991	29.352	17.534	33.929	30.243	7.113	0.058	9.632	0.095	10.001	4.604	20.37	11.367	1.787	8.366	7.194	3.724	3.873	7.432	21.318	17.184	7.769	11.303	5.728	5.592	11.728	7.703	3.171	2.095	2.172	5.716	0.938	6.501	0.489	3.876
ethyl gallate	others	ESI-	1	C9H10O5	197.046	197.045	4.32895	14.2		CHEBI:87247	12693	1-2	186.268	247.748	252.721	240.1	249.94	162.06	195.164	176.648	213.048	162.356	288.838	162.6	152.98	160.25	188.404	188.02	195.059	211.239	200.172	127.503	121.117	186.234	153.219	158.661	173.492	188.929	167.695	227.669	123.199	230.695	183.929	227.97	164.861	236.417	202.14	423.798	251.456
ellagic acid	others	ESI-	1	C14H608	300.999	300.999	0.986714	19.84	HMDB0002899	CHEBI:4775	4445149	1-4	45.466	52.386	55.896	60.628	45.082	20.082	61.562	40.969	41.765	17.204	72.997	41.308	10.303	68.115	34.309	58.515	29.294	28.443	30.482	14.436	16.825	28.74	35.538	10.124	6.788	16.645	12.837	15.964	73.104	19.565	58.869	55.213	8.879	7.761	37.334	105.899	38.073
abscisic acid	others	ESI-	1	C15H20O4	263.129	263.128	2.61849	20.62		CHEBI:62431	4524739	1-2	2.776	2.157	2.449	2.491	1.877	2.923	3.103	1.435	1.474	2.111	2.262	2.087	1.229	0.956	1.952	1.291	0.566	1.135	1.911	0.862	0.515	1.271	1.565	0.918	0.509	0.709	0.572	0.8	1.129	0.298	0.793	0.882	0.138	0.789	1.29	1.13	0.74
trans-piceid	stilbenoids	ESI-	1	C20H22O8	389.124	389.123	2.82172	15.77	HMDB0030564	CHEBI:8198	4445034	1-4	11.383	19.066	13.573	13.469	11.256	2.907	20.067	17.958	5.392	22.271	4.207	19.515	12.244	17.718	9.406	20.009	22.033	23.615	8.598	2.072	4.392	6.371	0.335	5.819	1.321	4.643	3.399	6.081	3.422	5.495	50.405		18.37	35.159	22.571	52.109	33.56
cis-piceid	stilbenoids	ESI-	1	C20H22O8	389.124	389.124	-0.00513975	19.61	HMDB0031422	CHEBI:76155	8353968	1-4	40.337	54.36	43.93	41.223	30.8	9.043	58.683	51.632	24.622	66.242	29.35	56.508	65.705	43.333	37.906	90.51	60.946	110.384	28.234	10.788	18.029	27.4	12.745	25.344	16.138	16.734	26.898	41.438	15.85	32.144	122.188	63.278	70.021	113.3	73.923	131.47	89.898
cis-resveratrol	stilbenoids	ESI-	1	C14H12O3	227.071	227.071	1.64706	20.4	HMDB0034118	CHEBI:36002	8353968	1-4	12.911	20.676	15.609	12.319	8.9	2.109	29.536	11.671	10.558	29.88	6.489	31.323	15.554	6.424	14.624	19.726	11.177	26.458	8.391	4.154	4.774	7.07	4.53	4.66	6.965	7.375	16.077	10.655	2.651	7.914	15.695	18.626	4.385	13.581	10.905	13.536	10.257
arginine	amino acids	ESI+	1	C9H14N4O2	175.119	175.12	-4.87669	1.2	HMDB0003416	CHEBI:29016	227	1-4	27.121		9.615	9.233	29.368	44.782	28.024	44.047	14.237	9.139	0.267	3.805	2.41	13.338	3.527	13.633	22.059	18.394	0.51	1.955		22.682	10.542	14.636	13.181		26.676	4.32	6.006	3.117	19.197	41.254	8.368	31.256	7.852	116.917	17.697
proline	amino acids	ESI+	1	C5H9NO2	116.071	116.072	-8.62406	1.49	HMDB0000162	CHEBI:26271	10699306	1-4	108.309		123.22	119.62	107.369	134.762	139.298	120.133	93.278	106.082	69.225	116.21	32.523	118.667	97.627	87.181	105.978	118.178	93.171	65.213	41.656	114.521	99.496	78.767	108.326		102.064	101.51	93.615	110.309	151.39	176.967	127.639	145.686	122.442	142.794	132.507
valine	amino acids	ESI+	1	C5H11NO2	118.086	118.086	2.10863	2.07		CHEBI:27266	1148	1-4	1.026		0.915	1.048	2.182	2.123	1.631	2.089	0.941	1.602	1.001	1.178	1.27	0.586	1.126	0.579	1.249	2.691	0.467	0.223	0.732	2.23	0.863	1.844	0.787		1.957	2.314	0.452	1.427	0.939	2.089	0.337	1.5	0.511	6.783	1.052
isoleucine	amino acids	ESI+	1	C6H13NO2	132.102	132.101	6.04836	4.02	HMDB0000172	CHEBI:24898	769	1-4	0.258		0.646	0.609	1.956	1.132	1.055	1.337	0.498	0.87	0.667	0.616	0.517	0.572	0.833	0.025	0.523	1.916	0.429	0.061	0.55	1.398	0.452	0.827	0.661		1.672	1.381	0.389	0.875	1.102	1.704	0.37	1.509	0.562	2.76	1.205
tyrosine	amino acids	ESI+	1	C9H11NO3	182.081	182.082	-1.85082	4.05	HMDB0000158	CHEBI:18186	1121	1-4	7.024		7.503	5.421	11.5	6.911	9.788	0.783	4.771	6.857	0.46	5.522	4.349	5.386	3.473	3.729	6.996	10.846	3.987	1.199	2.717	10.367	3.426	6.326	7.276		10.127	10.427	3.778	7.528	10.458	13.963	2.94	10.971	6.18	32.049	11.171
leucine	amino acids	ESI+	1	C6H13NO2	132.102	132.101	6.04836	4.21	HMDB0000687	CHEBI:25017	14833106	1-4	2.726		1.276	1.689	3.221	3.683	3.515	3.456	1.279	2.878	2.177	1.488	1.395	2.398	1.83	0.745	1.977	3.534	1.065	0.79	0.947	3.206	1.249	2.496	1.823		3.12	3.581	1.448	2.413	1.975	4.296	1.176	3.62	2.758	9.004	2.075
phenylalanine	amino acids	ESI+	1	C9H11NO2	166.086	166.087	-4.52175	5.95		CHEBI:28044	14847048	1-4	6.75		2.907	3.257	7.645	6.528	8.147	9.21	3.774	6.679	4.044	2.831	3.947	4.07	5.142	1.563	4.664	10.841	2.792	0.897	1.521	6.791	2.098	7.653	6.573		7.702	10.357	2.366	6.145	5.94	10.808	3.124	10.246	3.896	26.38	6.978
tryptophan	amino acids	ESI+	1	C11H12N2O2	205.097	205.097	2.6719	8.26	HMDB0030396	CHEBI:27897	1116	1-4	0.898		0.718	0.209	1.567	1.382	0.911	0.509	0.836	1.318	0.916	0.467	0.336	0.051	0.902		0.21	1.834	0.518	0.114		0.786	0.964	0.665	0.943		1.989	2.136	0.141	0.972	0.745	1.982		1.509	0.015	2.385	0.582
delphinidin 3-glucoside	anthocyanins	ESI+	1	C21H21O12	465.103	465.101	2.69403	11.27	HMDB37997	CHEBI:31463	391783	1-4	371.908		234.75	269.506	222.954	234.397	321.634	178.13	226.701	240.256	134.074	154.636	319.895	337.418	205.602	209.182	406.878	176.134	305.114	4.97	6.574	35.805	58.511	27.672	32.734		9.223	42.826	9.514	36.724	454.694	182.082	58.558	190.73	173.472	157.146	52.583
cyanidin 3-glucoside	anthocyanins	ESI+	1	C21H21O11	449.108	449.108	0.52994	12.74	HMDB0030684	CHEBI:28426	390284	1-4	201.987		117.366	120.883	193.049	186.961	138.094	108.146	186.291	93.777	139.818	49.899	332.089	148.769	78.699	93.295	121.171	109.404	123.574	11.235	5.69	55.96	60.744	46.663	51.135		34.438	55.779	13.066	49.687	32.145	7.677	5.543	14.968	8.869	20.273	9.031
petunidin 3-glucoside	anthocyanins	ESI+	1	C22H23O12	479.118	479.119	-1.66347	13.35	HMDB38097	CHEBI:31985	391784	1-4	605.097		402.955	452.02	396.078	459.348	620.893	346.304	376.588	369.964	285.335	357.608	513.876	539.702	409.437	313.519	615.235	268.816	563.552	16.96	32.183	67.326	87.635	46.093	63.338		40.799	77.27	22.797	61.979	546.837	299.799	160.61	209.354	237.29	236.263	31.146
peonidin 3-glucoside	anthocyanins	ESI+	1	C22H23O11	463.123	463.123	1.48556	14.55	HMDB0013689	CHEBI:74793	391786	1-4	410.98		298.025	313.705	334.833	351.559	372.018	148.726	331.754	236.784	262.443	189.81	400.672	287.122	218.921	280.715	313.884	291.062	270.695	115.805	129.917	442.695	498.564	351.859	456.432		316.24	495.078	136.718	346.362	245.257	134.883	147.15	122.497	132.795	167.435	19.436
malvidin 3-glucoside	anthocyanins	ESI+	1	C23H25O12	493.134	493.134	-0.0953088	14.79	HMDB30777	CHEBI:31799	391785	1-4	1837.9		1164.36	1620.64	1380.58	1667.4	2119.27	1368.73	944.701	45.636	949.703	1408.84	1271.32	1579.59	1504.91	1157.09	2073.48	1213.73	1733.51	206.043	417.485	604.244	836.203	447.079	751.406		436.676	844.455	245.866	541.853	2598.58	2156.1	1716.24	452.373	2125.54	1729.54	1370.43
delphinidin 3-(6''-acetyl)-glucoside	anthocyanins	ESI+	1	C23H23O13	507.113	507.111	4.76619	16.87	HMDB38004	CHEBI:75678	30777226	1-4	1.22		6.031	1.304		0.003	1.942	1.677	3.345	1.707	0.336	1.282	0.234	15.595	5.14	17.075	30.686	16.209	14.243	0.09	0.029	1.779	2.349	0.415	1.243		0.632	0.868	0.212	0.016	6.734	2.859	2.702	3.586	4.831	3.975	1.523
cyanidin 3-(6''-acetyl)-glucoside	anthocyanins	ESI+	1	C23H23O12	491.118	491.118	1.43143	18.14	HMDB0037971	CHEBI:131449	30780060	1-4	2.262		0.997	0.744	0.617	0.6	2.415	0.427	0.31	0.985	0.176	1.12	0.108	2.997	0.515	2.599	9.447	8.259	1.969	1.524	2.009	3.83	4.394	2.502	3.68		0.197	4.94	0.785	4.079	0.254	0.461	0.222		0.8		0.066
petunidin 3-(6''-acetyl)-glucoside	anthocyanins	ESI+	1	C24H25O13	521.129	521.127	3.7745	18.4			30779241	1-4	4.887		8.621	2.055	0.766	1.631	2.742	2.591		3.962			0.615	21.475	3.879	13.399	68.026	22.547	12.501	0.133	0.463	2.36	1.119	1.789	3.792		1.127	2.221	1.296		8.746	3.336	0.156	0.068	9.432	9.634	3.555
peonidin 3-(6''-acetyl)-glucoside	anthocyanins	ESI+	1	C24H25O12	505.134	505.133	1.68866	19.53		CHEBI:75697	30779239	1-4	13.69		14.62	4.484	5.327	4.7	11.569	1.731	8.542	7.192	1.545	1.844	1.626	14.066	5.711	33.474	22.643	45.221	15.451	12.396	13.08	27.763	39.438	22.548	20.24		25.095	44.863	6.714	22.415	14.964	11.755	11.245	14.991	5.243	13.948	5.549
malvidin 3-(6''-acetyl)-glucoside	anthocyanins	ESI+	1	C25H27O13	535.145	535.142	4.89027	19.59	HMDB38008	CHEBI:75689	30779236	1-4	54.102		135.116	14.83	2.597	13.11	47.401	35.88	30.864	26.587	1.758	6.3	3.381	158.278	100.004	130.264	342.395	212.163	155.094	7.659	7.338	26.018	49.617	12.445	27.648		14.777	34.047	14.274	26.141	156.947	127.3	87.936	141.896	98.613	138.664	17.689
delphinidin 3-(6''-p-coumaroyl)-glucoside	anthocyanins	ESI+	1	C30H27O14	611.139	611.137	4.41798	20.01	HMDB30099	CHEBI:75677	26559505	1-4	4.527		4.653	0.326	1.729	1.031	3.77		2.802	2.3	0.602	0.357	0.581	7.301	0.192	0.46	2.816	2.18	0.626	0.365	0.099	0.959	0.96					0.167	0.677		16.938	9.115	3.419	3.419	1.336	7.722	0.708
petunidin 3-(6''-p-coumaroyl)-glucoside	anthocyanins	ESI+	1	C31H29O14	625.155	625.153	4.29013	20.19		CHEBI:75709	4445294	1-4	4.29		8.755	3.571	0.366	1.743	8.483	1.689	0.248	1.851	2.151	1.789	1.238	7.704	1.301	4.223	18.336	4.489	4.189	0.556	0.249	2.731	0.59	0.723	0.743		0.957	0.497	0.386	0.437	27.439	13.847	5.709	5.462	9.324	9.686	0.859
cyanidin 3-(6''-p-coumaroyl)-glucoside	anthocyanins	ESI+	1	C30H27O13	595.145	595.142	4.87277	20.22	HMDB37982	CHEBI:29560	4445294	1-4	13.622		11.554	0.443	9.351	0.635	15.942	1.225	7.941	2.502	4.164	4.815	0.797	15.562	7.704	5.792	5.481	5.985	9.401	0.561	1.196	5.845	8.853	4.348	0.528		2.153	8.557	1.041	7.911	3.161	1.29	1.638	2.065	0.162	1.323	1.447
malvidin 3-(6''-p-coumaroyl)-glucoside	anthocyanins	ESI+	1	C32H31O14	639.171	639.168	3.75486	20.34	HMDB0038012	CHEBI:75693	30779237	1-4	2.208		14.411	4.446	1.498		5.881	1.806	2.483	8.302	0.424	2.084	0.286	15.525		4.667			4.131			0.966		1.003			0.743	2.623	0.551	1.347	52.165	16.956	23.471	28.535
peonidin 3-(6''-p-coumaroyl)-glucoside	anthocyanins	ESI+	1	C31H29O13	609.16	609.158	4.37816	20.35		CHEBI:75707	30779238	1-4	8.513		18.272	9.913	4.605	8.255	15.552	1.641	5.86	2.982	1.027	4.122	0.604	9.133	0.388	7.075	5.833	11.506	10.355	5.136	9.79	24.674	26.736	15.405	3.945		12.589	32.042	3.779	10.231	33.749	17.647	18.171	22.4	9.369	13.389	1.784
catechin/epicatechin malvidin 3-glucoside	anthocyanins - pigments	ESI+	3	C38H37O18	781.197	781.198	-0.58756	9.56			9449309a	1, 4	11.669		5.604	9.053	4.015	9.089	13.196	1.871	1.836	4.392	9.473	10.731	14.764	5.585	8.513	2.831	9.736	5.524	20.365	1.402	2.551	2.478	1.027	2.807	1.609		2.104	3.625	1.296	0.365	26.275	10.495	13.481	9.191	10.561	18.813	0.138
pyranomalvidin 3-glucoside	anthocyanins - pigments	ESI+	1	C25H25O12	517.134	517.133	1.64948	17.74			58191428	1, 4	26.594		10.462	8.19	4.619	8.323	4.065	5.568	5.547	10.74	6.947	19.583	23.877	0.09	5.14	65.773	21.007	20.974	20.826	8.424	5.286	11.39	1.871	4.456	1.057		1.562	0.255	1.296	6.797	151.809	78.53	43.272	47.244	7.009	109.627	1.166
carboxypyranomalvidin 3-glucoside	anthocyanins - pigments	ESI+	1	C26H25014	561.124	561.121	4.95791	18.64	HMDB0036348			1, 4	54.483		32.99	36.41	26.695	27.475	54.447	26.174	26.634	9.209	28.36	16.767	37.636	27.012	26.081	118.475	98.447	60.409	38.19	18.068	11.163	22.324	12.656	20.087	14.194		11.056	22.528	20.205	29.594	163.502	78.586	256.643	35.54	68.64	173.885	0.038
gallocatechin/epigallocatechin-ethyl-malvidin 3-glucoside	anthocyanins - pigments	ESI+	3	C40H41O19	825.224	825.225	-1.87222	19.51				1, 4	3.559		0.9	0.584	0.518	0.576	1.905	1.448	6.199	1.479	2.337	1.467	4.844	0.437	0.475	10.916	0.538		4.12	0.365	0.551	0.709	0.529	0.341	0.036		0.319			0.162	12.424	2.955	0.779	1.828	0.686	5.912	1.409
catechin/epicatechin-ethyl-malvidin 3-glucoside	anthocyanins - pigments	ESI+	3	C40H41O18	809.229	809.225	4.37577	19.72			13170147	1, 4	16.473		4.371	2.153	2.798	2.093	4.428	2.16	39.292	7.73	15.319	18.015	22.946	1.768	11.261	80.515	3.843	20.751	36.986	9.262	6.415	21.141	9.624	12.293	0.826		10.767	5.721	1.949	11.483	83.953	121.313	40.099	101.859	4.277	218.284	0.629
catechin/epicatechin-ethyl-malvidin 3-(6''-p-coumaroyl)-glucoside	anthocyanins - pigments	ESI+	3	C49H47O20	955.266	955.258	7.97684	20.41				1, 4	0.723		1.697	0.219	0.315	0.452	0.615	0.431	1.777	0.992		0.636		0.461	0.618	9.052	0.852	4.424	1.937	1.666	2.63	3.753	2.158	3.792	0.968		0.764	1.605	0.593	2.328	58.252	34.46	18.578	40.439	4.556	69.341
malvidin 3-glucoside-4-vinylcatechol	anthocyanins - pigments	ESI+	2	C31H29O14	625.155	625.151	6.52958	20.6	HMDB0029240		10286568	1, 4	1.213		2.491	1.914	1.048	0.957	1.638	1.363	1.13	1.519	4.01	2.303	1.673	1.129	4.686	1.697	1.411	9.525	3.206	0.276	2.785	0.275	0.264	0.127	0.274		0.102	0.053		0.128	1.245	0.64	0.452	1.555	1.239	0.833
malvidin 3-glucoside-4-vinylguaiacol	anthocyanins - pigments	ESI+	2	C32H31O14	639.171	639.165	8.65496	20.72	HMDB0039966		30777388	1, 4	0.755		1.234	5.715	0.293	2.583	3.723	0.296	3.616	4.56	4.204	5.62	4.668	0.286	4.288	0.29	1.671	0.062	3.743	0.228	1.136	1.054	0.468	0.73			0.498	1.365	0.725			1.386		1.945	0.068	1.41	1.487
malvidin 3-glucoside-4-vinylphenol	anthocyanins - pigments	ESI+	2	C31H29O13	609.16	609.161	-1.53162	20.73	HMDB0031968		30776925	1, 4	16.247		19.983	30.504	18.295	24.277	10.157	3.873	43.212	0.104	17.574	40.928	22.761	9.691	31.165	3.386	25.338	15.539	32.766	7.646	5.413	9.842	12.458	9.694	1.866		7.443	13.836	7.982	8.97	2.102	2.896	0.765	0.681	4.618	1.602	0.822
malvidin 3-glucoside-4-vinylsyringol	anthocyanins - pigments	ESI+	3	C33H33O15	669.181	669.183	-2.24603	20.83				1, 4	0.061			0.015	0.047	0.037	1.046	0.567	0.045	0.071	0.166		0.073		0.263		0.116	0.381	0.252	0.047		0.091		0.014	0.086								0.083			2.624	0.087
glutathionyl-caftaric acid	cinnamates	ESI+	3	C23H27N3O15S	618.124	618.12	6.95653	7.59				2	226.124		160.649	248.873	93.016	191.44	190.473		234.266	407.745	239.734	135.126	356.868	456.998	232.041	431.138	133.736	319.257	185.575	125.617	149.139	228.53	147.246	372.337	215.477		110.303	365.927	423.496	252.659	222.253	52.412	152.609	28.871		179.287
xanthine	other	ESI+	1	C5H4N4O2	153.041	153.04	2.58101	3.94		CHEBI:15318	1151	1-4	38.725		48.773	44.715	52.494	41.765	60.637	48.247	50.397	45.297	33.377	42.79	39.885	36.678	50.736	43.845	33.105	39.219	38.484	50.667	42.914	48.586	53.902	38.11	42.311		42.072	48.009	57.861	38.202	44.055	46.624	32.246	32.2	32.911	27.979	34.704
riboflavin	other	ESI+	1	C17H20N4O6	377.146	377.145	0.93863	14.6	HMDB0000244	CHEBI:17015	431981	1-4	4.362		3.617	3.986	4.054	4.284	5.067	4.283	1.867	5.525	3.944	2.808	2.603	7.499	2.202	4.693	2.724	6.174	4.787	4.652	4.384	5.455	1.857	8.85	6.643		3.885	6.572	2.587	6.234	5.119	4.276	0.178	3.219	2.852	8.403	0.025
terpenoid	other	ESI+	3	C21H36O10	471.22	471.219	2.68452	20.93					3.6		2.835		6.217	2.298	3.578			2.132	5.053		1.665	0.242		3.151	2.874	0.273	3.704	1.5	0.184	2.517	1.406					1.895	0.382	0.283	0.077	1.485	2.186		4.356	4.742	0.752
terpenoid	other	ESI+	3	C21H36O10	471.22	471.219	2.89674	21.08					24.225		10.391	15.696	25.694	8.566	23.399	4.08	23.759	3.387	29.869	27.451	19.286	18.494	32.51	28.869	16.653	19.27	28.031	28.815	28.497	29.39	40.319	21.05	12.716		26.707	35.372	13.092	32.808	18.173	31.401	21.518	16.802		41.687	0.835
terpenoid	other	ESI+	3	C16H28O6	339.178	339.178	-2.04318	21.15					6.992		2.509	3.519	5.459	5.321	4.462		2.528	5.547	6.422	2.681	4.49	5.923	3.072	8.08	0.663	4.952	2.896	7.141	8.251	7.354	8.554	3.143	1.945		4.923	5.89	8.26	8.737	4.025	5.13	4.122	1.844		2.038
terpenoid	other	ESI+	3	C16H28O6	339.178	339.176	3.85344	21.67					37.36		32.175	30.312	31.173	42.16	32.668	31.465	37.969	36.656	30.994	34.18	36.043	35.02	35.889	35.466	33.67	37.241	35.3	36.69	36.768	32.848	36.255	33.534	22.599		33.213	34.262	34.536	38.097	31.017	34.89	33.923	37.911	25.431	28.82	12.843
(1) Arapitsas, P.; Speri, G.; Angeli, A.; Perenzoni, D.; Mattivi, F. The Influence of Storage on the “Chemical Age” of Red Wines. Metabolomics 2014, 10 (5), 816–832. https://doi.org/10.1007/s11306-014-0638-x. (2) Shahaf, N.; Franceschi, P.; Arapitsas, P.; Rogachev, I.; Vrhovsek, U.; Wehrens, R. Constructing a Mass Measurement Error Surface to Improve Automatic Annotations in Liquid Chromatography…
aThe annotation don't correspond to the absolute structural configuration of the chemspider ID.
[truncated: 73 more columns]
